# Supplementary material for: Bis[4-chloro-N′-(2-pyridyl­methyl­idene)benzohydrazidato]cobalt(III) nitrate sesquihydrate
Source: Acta Crystallogr Sect E Struct Rep Online. 2010 Nov 13;66(Pt 12):m1568–9. doi: 10.1107/S160053681004612X (PMC3011380; doi:10.1107/S160053681004612X)
Supplement: Supplementary file 1 [file e-66-m1568-sup1.cif]

##############################################################################
###                                                                        ###
###        Electronic paper (Acta Crystallographica Section E)             ###
###                                                                        ###
##############################################################################
#                                                                            #
# This CIF contains the data in a paper accepted for publication in Acta     #
# Crystallographica Section E. It conforms to the requirements of Notes      #
# for Authors for Section E, and has been peer reviewed under the auspices   #
# of the IUCr Commission on Journals.                                        #
#                                                                            #
# Full details of the Crystallographic Information File format               #
# are given in the paper "The Crystallographic Information File (CIF):       #
# a New Standard Archive File for Crystallography" by S. R. Hall, F. H.      #
# Allen and I. D. Brown [Acta Cryst. (1991), A47, 655-685].                  #
#                                                                            #
# The current version of the core CIF dictionary is obtainable from          #
# ftp://ftp.iucr.org/pub/cif_core.dic. The current version number is 2.4.    #
#                                                                            #
# Software is freely available for graphical display of the structure(s) in  #
# this CIF.  For information consult the CIF home page http://www.iucr.org/  #
# cif/home.html                                                              #
#                                                                            #
# This file may be used for bona fide research purposes within the           #
# scientific community so long as proper attribution is given to the journal # 
# article from which it was obtained.                                        #
#                                                                            #
##############################################################################
                                             
data_I
_audit_creation_method     SHELXL-97
_chemical_name_systematic
;
Bis[4-chloro-<i>N</i>'-(2-pyridylmethylidene)benzohydrazidato]cobalt(III)
nitrate sesquihydrate
;
_chemical_name_common     ?
_chemical_formula_moiety     'C26 H18 Cl2 Co N6 O2 +, N O3 -, 1.5(H2 O)'
_chemical_formula_sum     'C26 H21 Cl2 Co1 N7 O6.5'
_chemical_formula_iupac     '[Co (C13 H9 Cl N3 O)2] N O3, 1.5H2 O'
_chemical_formula_weight     665.33
_chemical_melting_point     ?
_symmetry_cell_setting     monoclinic
_symmetry_space_group_name_H-M     'P 2/n'
_symmetry_space_group_name_Hall     '-P 2yac'
loop_
    _symmetry_equiv_pos_as_xyz
    'x, y, z'
    '-x+1/2, y, -z+1/2'
    '-x, -y, -z'
    'x-1/2, -y, z-1/2'
_cell_length_a     14.198(10)
_cell_length_b     10.876(7)
_cell_length_c     18.553(13)
_cell_angle_alpha     90.00
_cell_angle_beta     94.196(12)
_cell_angle_gamma     90.00
_cell_volume     2857(3)
_cell_formula_units_Z     4
_cell_measurement_reflns_used     5210
_cell_measurement_theta_min     2.54
_cell_measurement_theta_max     50.246
_cell_measurement_temperature     293(2)
_exptl_crystal_description     block
_exptl_crystal_colour     dark-red
_exptl_crystal_size_max     0.32
_exptl_crystal_size_mid     0.22
_exptl_crystal_size_min     0.18
_exptl_crystal_density_diffrn     1.547
_exptl_crystal_density_meas     ?
_exptl_crystal_density_method     'not measured'
_exptl_crystal_F_000     1356
_exptl_absorpt_coefficient_mu     0.844
_exptl_absorpt_correction_type     psi-scan
_exptl_absorpt_process_details     '(<i>SADABS</i>; Bruker, 1997)'
_exptl_absorpt_correction_T_min     0.765
_exptl_absorpt_correction_T_max     0.862
_exptl_special_details
;
 The water oxygen atom O7 showed an approximate double value of
the isotropic displacement parameter of water oxygen O6 (0.347
vs. 0.158). Therefore we set the site occupancy of O7 to 1/2
and refined the solvent water and the nitrate anion with
anisotropic displacement parameters.
;
_diffrn_ambient_temperature     293(2)
_diffrn_radiation_type     MoK\a
_diffrn_radiation_wavelength     0.71073
_diffrn_radiation_source     'fine-focus sealed tube'
_diffrn_radiation_monochromator     graphite
_diffrn_measurement_device_type     'Bruker SMART CCD area-detector'
_diffrn_measurement_method     '\f and \w'
_diffrn_detector_area_resol_mean     ?
_diffrn_reflns_number     13702
_diffrn_reflns_av_R_equivalents     0.0415
_diffrn_reflns_av_sigmaI/netI     0.0505
_diffrn_reflns_theta_min     1.75
_diffrn_reflns_theta_max     25.00
_diffrn_reflns_theta_full     25.00
_diffrn_measured_fraction_theta_max     0.998
_diffrn_measured_fraction_theta_full     0.998
_diffrn_reflns_limit_h_min     -16
_diffrn_reflns_limit_h_max     16
_diffrn_reflns_limit_k_min     -12
_diffrn_reflns_limit_k_max     10
_diffrn_reflns_limit_l_min     -22
_diffrn_reflns_limit_l_max     18
_diffrn_standards_number     ?
_diffrn_standards_interval_count     ?
_diffrn_standards_interval_time     ?
_diffrn_standards_decay_%     ?
_refine_special_details
;
 Refinement of F^2^ against ALL reflections.  The weighted R-factor wR and
 goodness of fit S are based on F^2^, conventional R-factors R are based
 on F, with F set to zero for negative F^2^. The threshold expression of
 F^2^ > 2sigma(F^2^) is used only for calculating R-factors(gt) etc. and is
 not relevant to the choice of reflections for refinement.  R-factors based
 on F^2^ are statistically about twice as large as those based on F, and R-
 factors based on ALL data will be even larger.
;
_reflns_number_total     5019
_reflns_number_gt     3527
_reflns_threshold_expression     I>2sigma(I)
_refine_ls_structure_factor_coef     Fsqd
_refine_ls_matrix_type     full
_refine_ls_R_factor_all     0.0822
_refine_ls_R_factor_gt     0.0549
_refine_ls_wR_factor_gt     0.1483
_refine_ls_wR_factor_ref     0.1634
_refine_ls_goodness_of_fit_ref     1.050
_refine_ls_restrained_S_all     1.050
_refine_ls_number_reflns     5019
_refine_ls_number_parameters     388
_refine_ls_number_restraints     5
_refine_ls_hydrogen_treatment     constr
_refine_ls_weighting_scheme     calc
_refine_ls_weighting_details
              'w=1/[\s^2^(Fo^2^)+(0.0924P)^2^+0.4119P] where P=(Fo^2^+2Fc^2^)/3'
_atom_sites_solution_hydrogens     geom
_atom_sites_solution_primary     direct
_atom_sites_solution_secondary     difmap
_refine_ls_shift/su_max     0.000
_refine_ls_shift/su_mean     0.000
_refine_diff_density_max     0.696
_refine_diff_density_min     -0.453
_refine_ls_extinction_method     none
_refine_ls_extinction_coef     ?
loop_
    _atom_type_symbol
    _atom_type_description
    _atom_type_scat_dispersion_real
    _atom_type_scat_dispersion_imag
    _atom_type_scat_source
    'C' 'C' 0.0033 0.0016
                         'International Tables Vol C Tables 4.2.6.8 and 6.1.1.4'
    'H' 'H' 0.0000 0.0000
                         'International Tables Vol C Tables 4.2.6.8 and 6.1.1.4'
    'N' 'N' 0.0061 0.0033
                         'International Tables Vol C Tables 4.2.6.8 and 6.1.1.4'
    'O' 'O' 0.0106 0.0060
                         'International Tables Vol C Tables 4.2.6.8 and 6.1.1.4'
    'Cl' 'Cl' 0.1484 0.1585
                         'International Tables Vol C Tables 4.2.6.8 and 6.1.1.4'
    'Co' 'Co' 0.3494 0.9721
                         'International Tables Vol C Tables 4.2.6.8 and 6.1.1.4'
_computing_data_collection     'SMART (Bruker, 1997)'
_computing_cell_refinement     'SAINT (Bruker, 1997)'
_computing_data_reduction     'SAINT (Bruker, 1997)'
_computing_structure_solution     'SHELXS97 (Sheldrick, 2008)'
_computing_structure_refinement     'SHELXL97 (Sheldrick, 2008)'
_computing_molecular_graphics     'SHELXTL (Sheldrick, 2008)'
_computing_publication_material
                            'SHELXL97 (Sheldrick, 2008) and PLATON (Spek, 2009)'
loop_
    _atom_site_type_symbol
    _atom_site_label
    _atom_site_fract_x
    _atom_site_fract_y
    _atom_site_fract_z
    _atom_site_U_iso_or_equiv
    _atom_site_adp_type
    _atom_site_calc_flag
    _atom_site_refinement_flags
    _atom_site_occupancy
    _atom_site_disorder_assembly
    _atom_site_disorder_group
    Co Co1 0.62443(4) 0.72407(5) 0.45042(3) 0.0370(2) Uani d . 1 . .
    C C1 0.6243(3) 0.7598(4) 0.2917(2) 0.0483(11) Uani d . 1 . .
    H H1A 0.6235 0.8444 0.2989 0.058 Uiso calc R 1 . .
    C C2 0.6240(3) 0.7152(4) 0.2223(2) 0.0570(12) Uani d . 1 . .
    H H2A 0.6231 0.7697 0.1836 0.068 Uiso calc R 1 . .
    C C3 0.6250(3) 0.5917(5) 0.2099(2) 0.0564(12) Uani d . 1 . .
    H H3A 0.6252 0.5610 0.1631 0.068 Uiso calc R 1 . .
    C C4 0.6257(3) 0.5138(4) 0.2681(2) 0.0512(11) Uani d . 1 . .
    H H4A 0.6268 0.4292 0.2610 0.061 Uiso calc R 1 . .
    C C5 0.6249(3) 0.5610(4) 0.3374(2) 0.0418(9) Uani d . 1 . .
    C C6 0.6225(3) 0.4894(4) 0.4023(2) 0.0415(10) Uani d . 1 . .
    H H6A 0.6220 0.4039 0.4027 0.050 Uiso calc R 1 . .
    C C7 0.6191(3) 0.6008(4) 0.5726(2) 0.0390(9) Uani d . 1 . .
    C C8 0.6173(3) 0.5700(4) 0.6503(2) 0.0384(9) Uani d . 1 . .
    C C9 0.6228(3) 0.4484(4) 0.6718(2) 0.0490(11) Uani d . 1 . .
    H H9A 0.6266 0.3870 0.6373 0.059 Uiso calc R 1 . .
    C C10 0.6229(3) 0.4173(4) 0.7431(2) 0.0526(11) Uani d . 1 . .
    H H10A 0.6271 0.3352 0.7570 0.063 Uiso calc R 1 . .
    C C11 0.6168(3) 0.5066(4) 0.7938(2) 0.0479(11) Uani d . 1 . .
    C C12 0.6086(3) 0.6291(4) 0.7744(2) 0.0579(12) Uani d . 1 . .
    H H12A 0.6029 0.6895 0.8093 0.069 Uiso calc R 1 . .
    C C13 0.6090(3) 0.6601(4) 0.7025(2) 0.0530(11) Uani d . 1 . .
    H H13A 0.6036 0.7421 0.6887 0.064 Uiso calc R 1 . .
    C C14 0.8270(3) 0.6589(4) 0.4748(2) 0.0476(10) Uani d . 1 . .
    H H14A 0.8098 0.5766 0.4775 0.057 Uiso calc R 1 . .
    C C15 0.9209(3) 0.6903(5) 0.4849(2) 0.0561(12) Uani d . 1 . .
    H H15A 0.9659 0.6295 0.4952 0.067 Uiso calc R 1 . .
    C C16 0.9482(3) 0.8086(5) 0.4799(3) 0.0600(12) Uani d . 1 . .
    H H16A 1.0118 0.8296 0.4860 0.072 Uiso calc R 1 . .
    C C17 0.8803(3) 0.8982(4) 0.4656(2) 0.0565(12) Uani d . 1 . .
    H H17A 0.8977 0.9803 0.4621 0.068 Uiso calc R 1 . .
    C C18 0.7860(3) 0.8647(4) 0.4565(2) 0.0440(10) Uani d . 1 . .
    C C19 0.7070(3) 0.9470(4) 0.4422(2) 0.0483(10) Uani d . 1 . .
    H H19A 0.7140 1.0311 0.4355 0.058 Uiso calc R 1 . .
    C C20 0.4752(3) 0.8648(4) 0.4255(2) 0.0424(10) Uani d . 1 . .
    C C21 0.3756(3) 0.9004(4) 0.4079(2) 0.0441(10) Uani d . 1 . .
    C C22 0.3531(4) 1.0132(4) 0.3757(3) 0.0670(14) Uani d . 1 . .
    H H22A 0.4010 1.0688 0.3677 0.080 Uiso calc R 1 . .
    C C23 0.2620(4) 1.0433(5) 0.3557(3) 0.0745(16) Uani d . 1 . .
    H H23A 0.2480 1.1185 0.3335 0.089 Uiso calc R 1 . .
    C C24 0.1905(3) 0.9620(5) 0.3684(3) 0.0631(13) Uani d . 1 . .
    C C25 0.2097(3) 0.8526(4) 0.4026(3) 0.0611(13) Uani d . 1 . .
    H H25A 0.1608 0.7997 0.4126 0.073 Uiso calc R 1 . .
    C C26 0.3019(3) 0.8217(4) 0.4219(2) 0.0520(11) Uani d . 1 . .
    H H26A 0.3152 0.7469 0.4448 0.062 Uiso calc R 1 . .
    N N2 0.6211(2) 0.5548(3) 0.45984(16) 0.0360(7) Uani d . 1 . .
    N N3 0.6194(2) 0.5074(3) 0.52737(16) 0.0398(8) Uani d . 1 . .
    N N4 0.7595(2) 0.7441(3) 0.46134(16) 0.0396(8) Uani d . 1 . .
    N N5 0.6262(2) 0.8936(3) 0.43946(16) 0.0397(8) Uani d . 1 . .
    N N6 0.5418(2) 0.9507(3) 0.42431(19) 0.0464(9) Uani d . 1 . .
    N N1 0.6257(2) 0.6854(3) 0.34889(17) 0.0398(8) Uani d . 1 . .
    O O2 0.4919(2) 0.7504(2) 0.43905(15) 0.0430(7) Uani d . 1 . .
    O O1 0.6200(2) 0.7154(2) 0.55317(14) 0.0421(7) Uani d . 1 . .
    Cl Cl2 0.07430(10) 0.99916(16) 0.34145(10) 0.0988(6) Uani d . 1 . .
    Cl Cl1 0.61734(11) 0.46595(13) 0.88446(6) 0.0751(4) Uani d . 1 . .
    N N7 0.6640(3) 0.2922(4) 0.0902(3) 0.0703(12) Uani d . 1 . .
    O O3 0.6977(6) 0.3291(6) 0.1463(4) 0.199(3) Uani d . 1 . .
    O O4 0.6469(4) 0.3662(5) 0.0448(3) 0.134(2) Uani d . 1 . .
    O O5 0.6521(4) 0.1837(4) 0.0843(3) 0.1204(17) Uani d . 1 . .
    O O6 0.6525(4) 0.0520(6) 0.2242(4) 0.216(4) Uani d . 1 . .
    H H61 0.6556 0.0630 0.1791 0.259 Uiso d R 1 . .
    H H62 0.6562 0.1131 0.2529 0.259 Uiso d R 1 . .
    O O7 0.5975(6) 0.1822(9) 0.3446(9) 0.193(7) Uani d PD 0.50 . .
    H H72 0.5956 0.1360 0.3814 0.231 Uiso d PRD 0.50 . .
    H H71 0.5465 0.1745 0.3180 0.231 Uiso d PRD 0.50 . .
loop_
    _atom_site_aniso_label
    _atom_site_aniso_U_11
    _atom_site_aniso_U_22
    _atom_site_aniso_U_33
    _atom_site_aniso_U_12
    _atom_site_aniso_U_13
    _atom_site_aniso_U_23
    Co1 0.0475(4) 0.0276(3) 0.0361(3) -0.0045(2) 0.0047(2) 0.0015(2)
    C1 0.056(3) 0.046(3) 0.043(2) 0.000(2) 0.005(2) 0.010(2)
    C2 0.069(3) 0.060(3) 0.041(3) -0.002(2) 0.000(2) 0.012(2)
    C3 0.069(3) 0.064(3) 0.036(2) -0.001(2) 0.002(2) -0.003(2)
    C4 0.061(3) 0.051(3) 0.041(2) -0.002(2) 0.005(2) -0.008(2)
    C5 0.046(2) 0.038(2) 0.041(2) -0.0017(18) 0.0039(18) 0.0005(18)
    C6 0.050(3) 0.028(2) 0.046(2) -0.0014(17) 0.0017(19) -0.0037(18)
    C7 0.037(2) 0.041(2) 0.040(2) -0.0072(17) 0.0034(17) 0.0026(18)
    C8 0.041(2) 0.036(2) 0.037(2) -0.0077(17) -0.0002(17) -0.0015(17)
    C9 0.072(3) 0.038(2) 0.037(2) 0.003(2) 0.005(2) -0.0026(19)
    C10 0.080(3) 0.037(2) 0.042(2) 0.006(2) 0.008(2) 0.0050(19)
    C11 0.055(3) 0.051(3) 0.037(2) -0.003(2) -0.0004(19) 0.004(2)
    C12 0.081(3) 0.050(3) 0.044(3) -0.001(2) 0.010(2) -0.010(2)
    C13 0.074(3) 0.042(3) 0.043(3) -0.005(2) 0.006(2) -0.001(2)
    C14 0.058(3) 0.041(3) 0.043(2) 0.002(2) 0.003(2) 0.0096(19)
    C15 0.048(3) 0.065(3) 0.055(3) 0.000(2) -0.001(2) 0.008(2)
    C16 0.049(3) 0.068(3) 0.062(3) -0.009(2) -0.002(2) 0.001(3)
    C17 0.060(3) 0.051(3) 0.059(3) -0.020(2) 0.004(2) -0.005(2)
    C18 0.056(3) 0.036(2) 0.040(2) -0.009(2) 0.0058(19) -0.0025(18)
    C19 0.063(3) 0.034(2) 0.049(3) -0.010(2) 0.008(2) -0.0012(19)
    C20 0.055(3) 0.031(2) 0.042(2) 0.0000(19) 0.0076(19) 0.0006(18)
    C21 0.051(3) 0.031(2) 0.051(3) -0.0004(18) 0.0085(19) -0.0012(19)
    C22 0.056(3) 0.048(3) 0.097(4) 0.002(2) 0.001(3) 0.017(3)
    C23 0.060(3) 0.059(3) 0.103(4) 0.009(3) -0.001(3) 0.027(3)
    C24 0.051(3) 0.062(3) 0.075(3) 0.009(2) 0.002(2) 0.000(3)
    C25 0.053(3) 0.050(3) 0.082(4) -0.007(2) 0.016(2) -0.005(3)
    C26 0.058(3) 0.038(2) 0.061(3) 0.007(2) 0.012(2) -0.001(2)
    N2 0.0427(19) 0.0295(17) 0.0358(18) -0.0042(14) 0.0018(14) 0.0020(14)
    N3 0.054(2) 0.0321(18) 0.0338(18) -0.0053(15) 0.0054(15) 0.0006(14)
    N4 0.052(2) 0.0350(19) 0.0312(17) -0.0071(15) -0.0004(15) 0.0032(14)
    N5 0.047(2) 0.0315(18) 0.0403(19) -0.0031(16) 0.0040(15) 0.0002(14)
    N6 0.054(2) 0.0316(19) 0.054(2) -0.0037(17) 0.0091(17) 0.0000(16)
    N1 0.045(2) 0.0368(19) 0.0374(18) -0.0040(15) 0.0019(14) 0.0046(15)
    O2 0.0511(17) 0.0291(15) 0.0494(17) -0.0049(12) 0.0083(13) 0.0005(12)
    O1 0.0580(18) 0.0281(15) 0.0407(15) -0.0045(12) 0.0066(13) -0.0002(12)
    Cl2 0.0549(9) 0.1056(13) 0.1344(15) 0.0108(8) -0.0029(9) 0.0189(10)
    Cl1 0.1181(12) 0.0727(9) 0.0344(6) 0.0010(8) 0.0045(6) 0.0036(6)
    N7 0.097(4) 0.053(3) 0.058(3) -0.008(2) -0.013(2) -0.015(2)
    O3 0.321(10) 0.144(6) 0.126(5) -0.035(6) -0.016(6) -0.042(4)
    O4 0.151(5) 0.097(4) 0.147(5) -0.023(3) -0.030(3) 0.062(4)
    O5 0.156(5) 0.063(3) 0.136(4) -0.002(3) -0.031(3) -0.022(3)
    O6 0.194(6) 0.222(8) 0.216(7) -0.131(6) -0.096(5) 0.133(6)
    O7 0.077(6) 0.087(7) 0.41(2) -0.015(5) -0.043(9) 0.138(10)
_geom_special_details
;
 All esds (except the esd in the dihedral angle between two l.s. planes)
 are estimated using the full covariance matrix.  The cell esds are taken
 into account individually in the estimation of esds in distances, angles
 and torsion angles; correlations between esds in cell parameters are only
 used when they are defined by crystal symmetry.  An approximate (isotropic)
 treatment of cell esds is used for estimating esds involving l.s. planes.
;
loop_
    _geom_bond_atom_site_label_1
    _geom_bond_atom_site_label_2
    _geom_bond_site_symmetry_2
    _geom_bond_distance
    _geom_bond_publ_flag
    Co1 N2 . 1.850(3) yes
    Co1 N5 . 1.855(3) yes
    Co1 O2 . 1.899(3) yes
    Co1 O1 . 1.914(3) yes
    Co1 N4 . 1.926(4) yes
    Co1 N1 . 1.931(3) yes
    C1 N1 . 1.334(5) ?
    C1 C2 . 1.375(6) ?
    C1 H1A . 0.9300 ?
    C2 C3 . 1.363(6) ?
    C2 H2A . 0.9300 ?
    C3 C4 . 1.372(6) ?
    C3 H3A . 0.9300 ?
    C4 C5 . 1.385(6) ?
    C4 H4A . 0.9300 ?
    C5 N1 . 1.369(5) ?
    C5 C6 . 1.438(6) ?
    C6 N2 . 1.284(5) ?
    C6 H6A . 0.9300 ?
    C7 O1 . 1.297(5) ?
    C7 N3 . 1.318(5) ?
    C7 C8 . 1.483(5) ?
    C8 C9 . 1.381(6) ?
    C8 C13 . 1.388(6) ?
    C9 C10 . 1.366(6) ?
    C9 H9A . 0.9300 ?
    C10 C11 . 1.359(6) ?
    C10 H10A . 0.9300 ?
    C11 C12 . 1.383(6) ?
    C11 Cl1 . 1.738(4) ?
    C12 C13 . 1.376(6) ?
    C12 H12A . 0.9300 ?
    C13 H13A . 0.9300 ?
    C14 N4 . 1.344(5) ?
    C14 C15 . 1.376(6) ?
    C14 H14A . 0.9300 ?
    C15 C16 . 1.349(7) ?
    C15 H15A . 0.9300 ?
    C16 C17 . 1.384(7) ?
    C16 H16A . 0.9300 ?
    C17 C18 . 1.385(6) ?
    C17 H17A . 0.9300 ?
    C18 N4 . 1.369(5) ?
    C18 C19 . 1.444(6) ?
    C19 N5 . 1.283(5) ?
    C19 H19A . 0.9300 ?
    C20 O2 . 1.287(4) ?
    C20 N6 . 1.331(5) ?
    C20 C21 . 1.479(6) ?
    C21 C22 . 1.392(6) ?
    C21 C26 . 1.392(6) ?
    C22 C23 . 1.359(7) ?
    C22 H22A . 0.9300 ?
    C23 C24 . 1.380(7) ?
    C23 H23A . 0.9300 ?
    C24 C25 . 1.367(7) ?
    C24 Cl2 . 1.736(5) ?
    C25 C26 . 1.374(6) ?
    C25 H25A . 0.9300 ?
    C26 H26A . 0.9300 ?
    N2 N3 . 1.357(4) ?
    N5 N6 . 1.362(5) ?
    N7 O4 . 1.176(6) ?
    N7 O3 . 1.185(7) ?
    N7 O5 . 1.197(6) ?
    O6 H61 . 0.8498 ?
    O6 H62 . 0.8501 ?
    O7 H72 . 0.8501 ?
    O7 H71 . 0.8499 ?
loop_
    _geom_angle_atom_site_label_1
    _geom_angle_atom_site_label_2
    _geom_angle_atom_site_label_3
    _geom_angle_site_symmetry_1
    _geom_angle_site_symmetry_3
    _geom_angle
    _geom_angle_publ_flag
    N2 Co1 N5 . . 178.95(14) ?
    N2 Co1 O2 . . 97.39(12) ?
    N5 Co1 O2 . . 81.92(13) ?
    N2 Co1 O1 . . 81.59(12) ?
    N5 Co1 O1 . . 99.20(12) ?
    O2 Co1 O1 . . 90.78(12) ?
    N2 Co1 N4 . . 97.76(13) ?
    N5 Co1 N4 . . 82.94(14) ?
    O2 Co1 N4 . . 164.81(13) ?
    O1 Co1 N4 . . 90.33(13) ?
    N2 Co1 N1 . . 82.97(13) ?
    N5 Co1 N1 . . 96.22(13) ?
    O2 Co1 N1 . . 90.24(13) ?
    O1 Co1 N1 . . 164.53(13) ?
    N4 Co1 N1 . . 92.71(13) ?
    N1 C1 C2 . . 122.0(4) ?
    N1 C1 H1A . . 119.0 ?
    C2 C1 H1A . . 119.0 ?
    C3 C2 C1 . . 120.4(4) ?
    C3 C2 H2A . . 119.8 ?
    C1 C2 H2A . . 119.8 ?
    C2 C3 C4 . . 118.4(4) ?
    C2 C3 H3A . . 120.8 ?
    C4 C3 H3A . . 120.8 ?
    C3 C4 C5 . . 120.1(4) ?
    C3 C4 H4A . . 119.9 ?
    C5 C4 H4A . . 119.9 ?
    N1 C5 C4 . . 120.7(4) ?
    N1 C5 C6 . . 113.9(3) ?
    C4 C5 C6 . . 125.4(4) ?
    N2 C6 C5 . . 113.5(4) ?
    N2 C6 H6A . . 123.2 ?
    C5 C6 H6A . . 123.2 ?
    O1 C7 N3 . . 124.3(3) ?
    O1 C7 C8 . . 119.3(3) ?
    N3 C7 C8 . . 116.5(3) ?
    C9 C8 C13 . . 118.7(4) ?
    C9 C8 C7 . . 119.5(4) ?
    C13 C8 C7 . . 121.8(4) ?
    C10 C9 C8 . . 120.8(4) ?
    C10 C9 H9A . . 119.6 ?
    C8 C9 H9A . . 119.6 ?
    C11 C10 C9 . . 119.9(4) ?
    C11 C10 H10A . . 120.1 ?
    C9 C10 H10A . . 120.1 ?
    C10 C11 C12 . . 121.1(4) ?
    C10 C11 Cl1 . . 119.5(3) ?
    C12 C11 Cl1 . . 119.4(3) ?
    C13 C12 C11 . . 118.8(4) ?
    C13 C12 H12A . . 120.6 ?
    C11 C12 H12A . . 120.6 ?
    C12 C13 C8 . . 120.6(4) ?
    C12 C13 H13A . . 119.7 ?
    C8 C13 H13A . . 119.7 ?
    N4 C14 C15 . . 121.7(4) ?
    N4 C14 H14A . . 119.2 ?
    C15 C14 H14A . . 119.2 ?
    C16 C15 C14 . . 120.5(5) ?
    C16 C15 H15A . . 119.7 ?
    C14 C15 H15A . . 119.7 ?
    C15 C16 C17 . . 119.1(4) ?
    C15 C16 H16A . . 120.5 ?
    C17 C16 H16A . . 120.5 ?
    C16 C17 C18 . . 119.4(4) ?
    C16 C17 H17A . . 120.3 ?
    C18 C17 H17A . . 120.3 ?
    N4 C18 C17 . . 120.8(4) ?
    N4 C18 C19 . . 113.1(4) ?
    C17 C18 C19 . . 126.1(4) ?
    N5 C19 C18 . . 114.0(4) ?
    N5 C19 H19A . . 123.0 ?
    C18 C19 H19A . . 123.0 ?
    O2 C20 N6 . . 124.1(4) ?
    O2 C20 C21 . . 117.1(3) ?
    N6 C20 C21 . . 118.7(4) ?
    C22 C21 C26 . . 118.1(4) ?
    C22 C21 C20 . . 120.8(4) ?
    C26 C21 C20 . . 121.1(4) ?
    C23 C22 C21 . . 120.9(5) ?
    C23 C22 H22A . . 119.5 ?
    C21 C22 H22A . . 119.5 ?
    C22 C23 C24 . . 119.8(5) ?
    C22 C23 H23A . . 120.1 ?
    C24 C23 H23A . . 120.1 ?
    C25 C24 C23 . . 120.9(5) ?
    C25 C24 Cl2 . . 119.3(4) ?
    C23 C24 Cl2 . . 119.8(4) ?
    C24 C25 C26 . . 119.2(4) ?
    C24 C25 H25A . . 120.4 ?
    C26 C25 H25A . . 120.4 ?
    C25 C26 C21 . . 121.1(4) ?
    C25 C26 H26A . . 119.5 ?
    C21 C26 H26A . . 119.5 ?
    C6 N2 N3 . . 124.0(3) ?
    C6 N2 Co1 . . 118.1(3) ?
    N3 N2 Co1 . . 117.9(2) ?
    C7 N3 N2 . . 107.2(3) ?
    C14 N4 C18 . . 118.5(4) ?
    C14 N4 Co1 . . 129.2(3) ?
    C18 N4 Co1 . . 112.2(3) ?
    C19 N5 N6 . . 124.9(4) ?
    C19 N5 Co1 . . 117.7(3) ?
    N6 N5 Co1 . . 117.2(2) ?
    C20 N6 N5 . . 107.0(3) ?
    C1 N1 C5 . . 118.4(4) ?
    C1 N1 Co1 . . 130.1(3) ?
    C5 N1 Co1 . . 111.5(2) ?
    C20 O2 Co1 . . 109.6(2) ?
    C7 O1 Co1 . . 109.0(2) ?
    O4 N7 O3 . . 116.5(6) ?
    O4 N7 O5 . . 126.2(5) ?
    O3 N7 O5 . . 117.3(6) ?
    H61 O6 H62 . . 120.0 ?
    H72 O7 H71 . . 109.5 ?
loop_
    _geom_hbond_atom_site_label_D
    _geom_hbond_atom_site_label_H
    _geom_hbond_atom_site_label_A
    _geom_hbond_site_symmetry_A
    _geom_hbond_distance_DH
    _geom_hbond_distance_HA
    _geom_hbond_distance_DA
    _geom_hbond_angle_DHA
    O6 H61 O5 . 0.85 2.19 2.964(8) 151
    O6 H62 O7 . 0.85 2.09 2.804(16) 141
    O7 H72 N6 1_545 0.85 2.32 3.053(12) 145
    C14 H14A O4 2_655 0.93 2.41 3.229(7) 146
    C17 H17A O5 2_665 0.93 2.46 3.263(7) 145
data_global
_journal_date_recd_electronic     2010-08-16
_journal_date_accepted     2010-11-09
_journal_name_full     'Acta Crystallographica, Section E'
_journal_year     2010
_journal_volume     66
_journal_issue     12
_journal_page_first     m1568
_journal_page_last     m1569
_journal_paper_category     QM
_journal_coeditor_code     SI2290
_publ_contact_author_name     'Dayu Wu'
_publ_contact_author_address
;
Anhui Key Laboratory of Functional Coordination Compounds,
School of Chemistry and Chemical Engineering,
Anqing Teachers College,
Anqing, 246011, Anhui, People's Republic of China
;
_publ_contact_author_email     'wudayu_nju@yahoo.com.cn'
_publ_contact_author_fax     '086(556)5501760'
_publ_contact_author_phone     '086(556)5501760'
_publ_section_title
;
Bis[4-chloro-<i>N</i>'-(2-pyridylmethylidene)benzohydrazidato]cobalt(III)
nitrate sesquihydrate
;
loop_
    _publ_author_name
    _publ_author_address
    'Dayu Wu'
;
Anhui Key Laboratory of Functional Coordination Compounds,
School of Chemistry and Chemical Engineering,
Anqing Teachers College,
Anqing 246011, Anhui, People's Republic of China
;
    'Yan Zhao'
;
Anhui Key Laboratory of Functional Coordination Compounds,
School of Chemistry and Chemical Engineering,
Anqing Teachers College,
Anqing 246011, Anhui, People's Republic of China
;
    'Hui Ye'
;
Anhui Key Laboratory of Functional Coordination Compounds,
School of Chemistry and Chemical Engineering,
Anqing Teachers College,
Anqing 246011, Anhui, People's Republic of China
;
    'Genhua Wu'
;
Anhui Key Laboratory of Functional Coordination Compounds,
School of Chemistry and Chemical Engineering,
Anqing Teachers College,
Anqing 246011, Anhui, People's Republic of China
;
