# Supplementary material for: Bis[4-chloro-N′-(2-pyridyl­methyl­idene)benzohydrazidato]cobalt(III) nitrate sesquihydrate
Source: Acta Crystallogr Sect E Struct Rep Online. 2010 Nov 13;66(Pt 12):m1568–9. doi: 10.1107/S160053681004612X (PMC3011380; doi:10.1107/S160053681004612X)
Supplement: Supplementary file 2 [file e-66-m1568-Isup2.hkl]

# 
# h,k,l, Fc-squared, Fo-squared, sigma(Fo-squared) and status flag 
# 
data_I
_shelx_title ' tt in P2/n' 
_shelx_refln_list_code          4 
_shelx_F_calc_maximum      489.77 
_exptl_crystal_F_000      1356.00 
_reflns_d_resolution_high  0.8410 
 
loop_ 
 _symmetry_equiv_pos_as_xyz 
 'x, y, z' 
 '-x+1/2, y, -z+1/2' 
 '-x, -y, -z' 
 'x-1/2, -y, z-1/2' 
 
_cell_length_a    14.1978 
_cell_length_b    10.8758 
_cell_length_c    18.5534 
_cell_angle_alpha  90.000 
_cell_angle_beta   94.196 
_cell_angle_gamma  90.000 
 
_shelx_F_squared_multiplier     1.000 
 
loop_ 
 _refln_index_h 
 _refln_index_k 
 _refln_index_l 
 _refln_F_squared_calc 
 _refln_F_squared_meas 
 _refln_F_squared_sigma 
 _refln_observed_status 
   2   0   0     1964.68     1354.17     55.35 o 
   4   0   0   239873.55   244314.23   3477.84 o 
   6   0   0      982.28     1767.16     87.41 o 
   8   0   0    39815.91    40024.49    722.07 o 
  10   0   0      835.66      594.93     59.09 o 
  12   0   0     8207.76     7657.51    268.54 o 
  14   0   0       18.01       32.41     31.92 o 
   1   1   0    18124.91    15954.08    778.69 o 
   2   1   0      625.29      643.30     31.67 o 
   3   1   0    27661.68    25557.18    491.15 o 
   4   1   0    59686.19    62129.32    762.71 o 
   5   1   0     1626.47     2019.16     39.11 o 
   6   1   0        1.76        4.42      7.83 o 
   7   1   0    18240.35    17833.94    238.36 o 
   8   1   0    16523.36    16416.80    224.71 o 
   9   1   0     2689.31     2720.68     72.66 o 
  10   1   0      406.32      468.85     25.08 o 
  11   1   0     1363.67     1462.88     43.64 o 
  12   1   0     1399.26     1499.68     65.20 o 
  13   1   0      759.83      872.57     58.86 o 
  14   1   0      482.93      421.67     47.25 o 
  15   1   0      919.17      884.92     68.07 o 
  16   1   0      238.21      287.94     89.01 o 
   0   2   0     2076.46     1461.89     45.38 o 
   1   2   0     5622.62     7242.73    131.44 o 
   2   2   0      281.53      205.03     14.47 o 
   3   2   0     8931.17    10110.00    134.00 o 
   4   2   0     3459.56     3463.49     55.81 o 
   5   2   0     3126.96     3361.49     56.86 o 
   6   2   0     2103.91     1686.95     75.43 o 
   7   2   0     1047.08     1035.20     55.38 o 
   8   2   0      939.28      830.87     33.69 o 
   9   2   0       37.53       37.40     13.50 o 
  10   2   0        1.01       23.81     11.88 o 
  11   2   0      836.64      733.27     43.40 o 
  12   2   0       12.97       10.39     13.63 o 
  13   2   0        0.28        0.00     13.70 o 
  14   2   0       11.70       37.42     19.51 o 
  15   2   0      105.33       54.53     28.83 o 
  16   2   0       11.65       31.10     29.69 o 
   0   3   0     3664.73     3186.19     89.01 o 
   1   3   0     2620.42     2432.81     41.06 o 
   2   3   0      148.15      156.92     15.01 o 
   3   3   0     4186.15     3787.72     58.82 o 
   4   3   0      200.51      162.67     11.40 o 
   5   3   0     2660.81     2684.79     49.56 o 
   6   3   0       57.21       53.80     10.33 o 
   7   3   0     2405.45     2137.35     68.63 o 
   8   3   0      949.58      938.70     36.62 o 
   9   3   0      810.83      768.83     36.89 o 
  10   3   0      309.24      273.10     21.61 o 
  11   3   0       90.49       87.18     17.77 o 
  12   3   0      642.74      516.14     30.50 o 
  13   3   0      161.49      281.94     25.74 o 
  14   3   0       64.88       55.74     21.54 o 
  15   3   0      108.08      136.89     51.61 o 
  16   3   0       10.15       56.85     46.63 o 
   0   4   0    21367.37    23732.39    422.11 o 
   1   4   0    10063.39    10746.88    142.89 o 
   2   4   0      933.85      856.65     23.17 o 
   3   4   0     5004.01     4801.06     86.59 o 
   4   4   0     4961.50     5034.62     92.53 o 
   5   4   0      449.43      385.21     17.59 o 
   6   4   0      709.51      773.45     26.49 o 
   7   4   0     2196.04     2039.81     46.15 o 
   8   4   0     2359.76     2666.97     57.25 o 
   9   4   0      350.47      423.58     24.44 o 
  10   4   0       22.16       24.84     13.98 o 
  11   4   0      508.37      561.77     31.04 o 
  12   4   0       47.25       56.40     30.67 o 
  13   4   0       50.58       95.93     28.86 o 
  14   4   0       23.40       73.00     29.92 o 
  15   4   0        0.32        0.00     27.29 o 
  16   4   0      353.83      346.58     77.05 o 
   0   5   0     7887.52     7316.91    219.42 o 
   1   5   0     5686.72     5415.52     80.96 o 
   2   5   0      229.15      198.07     11.60 o 
   3   5   0      220.16      251.86     15.40 o 
   4   5   0     8103.17     8205.89    152.29 o 
   5   5   0       82.97       65.63      9.86 o 
   6   5   0       38.76       36.55     10.24 o 
   7   5   0     1166.09     1069.82     37.03 o 
   8   5   0     6750.65     6535.32    157.88 o 
   9   5   0     1307.03     1263.83     49.99 o 
  10   5   0       40.90       22.61     17.57 o 
  11   5   0      458.80      421.78     44.92 o 
  12   5   0     1343.65     1420.75     75.71 o 
  13   5   0      219.18      232.75     39.58 o 
  14   5   0       37.44        7.82     26.03 o 
  15   5   0      123.76       74.00     32.78 o 
   0   6   0        2.78       22.15     13.96 o 
   1   6   0     2436.29     2947.85     52.72 o 
   2   6   0       75.51       61.87      9.68 o 
   3   6   0     1576.22     1631.34     46.34 o 
   4   6   0      228.29      216.29     49.74 o 
   5   6   0     3791.23     4180.91    113.27 o 
   6   6   0       22.14       12.62     13.56 o 
   7   6   0     1731.98     1869.61     58.58 o 
   8   6   0     4494.61     4512.54    215.69 o 
   9   6   0      282.22      288.98     29.37 o 
  10   6   0        1.03        0.00     27.05 o 
  11   6   0      295.99      385.98     47.32 o 
  12   6   0      499.06      525.32     53.96 o 
  13   6   0      316.77      444.54     53.28 o 
  14   6   0       73.00       93.81     37.01 o 
   0   7   0     7132.63     6673.88    201.97 o 
   1   7   0     2226.69     2049.56     54.70 o 
   2   7   0        5.04        5.60      9.17 o 
   3   7   0       89.01      102.46     16.57 o 
   4   7   0     2791.64     2709.07     60.45 o 
   5   7   0     1084.36     1226.44    104.65 o 
   6   7   0       99.12       87.92     18.85 o 
   7   7   0      900.35     1017.84     64.83 o 
   8   7   0     1123.55     1215.30     54.36 o 
   9   7   0        8.56       20.10     23.07 o 
  10   7   0       20.17        0.00     21.15 o 
  11   7   0      167.48      214.55     39.97 o 
  12   7   0      330.67      465.08     54.76 o 
  13   7   0       23.11        0.00     29.42 o 
  14   7   0       59.92      107.07     38.87 o 
   0   8   0      306.06      349.83     47.37 o 
   1   8   0     1624.16     1692.59     66.40 o 
   2   8   0      189.66      189.57     19.95 o 
   3   8   0     1831.62     1849.95     55.05 o 
   4   8   0        5.32       19.22     13.00 o 
   5   8   0      638.01      590.30     32.89 o 
   6   8   0       48.41       39.78     15.07 o 
   7   8   0     1820.42     1771.47     61.79 o 
   8   8   0      415.95      457.38     46.72 o 
   9   8   0      789.60      667.89     55.15 o 
  10   8   0       47.77       67.66     61.84 o 
  11   8   0      298.18      432.49     52.45 o 
  12   8   0       14.82       38.91     31.81 o 
  13   8   0      162.61      113.94     39.56 o 
   0   9   0     1703.45     1507.02     93.25 o 
   1   9   0       43.18       21.19     25.43 o 
   2   9   0      123.56      178.28     42.39 o 
   3   9   0      363.11      281.04     42.66 o 
   4   9   0      308.05      334.44     32.02 o 
   5   9   0        1.32        0.00     13.31 o 
   6   9   0        8.01        5.82     13.56 o 
   7   9   0       32.54       19.95     17.48 o 
   8   9   0      385.89      473.30     53.14 o 
   9   9   0        8.29       42.48     21.02 o 
  10   9   0        9.55        0.00     31.79 o 
  11   9   0       38.55       68.71     33.54 o 
  12   9   0      342.31      337.34     53.95 o 
   0  10   0        1.71        0.00     27.68 o 
   1  10   0       39.20       87.46     26.94 o 
   2  10   0       52.86       25.52     30.17 o 
   3  10   0      275.95      319.72     33.53 o 
   4  10   0     1569.01     1361.16     81.57 o 
   5  10   0       25.71        7.33     21.25 o 
   6  10   0       37.85       55.66     26.60 o 
   7  10   0      133.59      118.69     38.90 o 
   8  10   0       57.91       36.15     26.45 o 
   9  10   0      156.86      202.80     32.91 o 
  10  10   0       31.42       32.76     24.89 o 
   0  11   0      699.73      798.89     82.78 o 
   1  11   0        1.90       12.27     22.48 o 
   2  11   0        1.30        0.36     22.04 o 
   3  11   0       62.11       62.82     22.94 o 
   4  11   0     1584.06     1793.81     89.65 o 
   5  11   0       20.14       29.22     27.62 o 
   6  11   0        5.62        2.54     23.62 o 
   7  11   0        6.58        0.00     23.68 o 
   8  11   0      401.31      470.71     57.97 o 
   0  12   0       28.96       64.83     41.39 o 
   1  12   0      268.21      240.62     94.38 o 
   2  12   0        3.08       14.27     22.70 o 
   3  12   0      430.98      440.89     55.10 o 
   4  12   0       15.47       18.31     29.31 o 
   5  12   0      247.54      260.69    142.00 o 
   6  12   0        1.20       18.05     34.16 o 
 -15   0   1      672.09      674.72     83.78 o 
 -13   0   1     1224.67     1170.66     90.51 o 
 -11   0   1     2709.55     2700.61    131.90 o 
  -9   0   1     3081.07     2968.15    127.66 o 
  -7   0   1    11323.90    12974.88    255.02 o 
  -5   0   1      547.72      563.77     26.98 o 
  -3   0   1        5.73      140.89     50.62 o 
  -1   0   1     9055.37     8349.93    210.69 o 
   1   0   1    19004.79    23833.99    582.21 o 
   3   0   1     2938.69     2641.18     79.54 o 
   5   0   1    33647.08    33054.45    479.94 o 
   7   0   1    17494.96    17125.32    264.29 o 
   9   0   1    19921.68    18592.60    359.27 o 
  11   0   1     1412.79     1487.07     93.50 o 
  13   0   1     3801.38     3773.28    172.29 o 
  15   0   1       87.28      240.61     58.84 o 
 -16   1   1       65.72       48.85     77.17 o 
 -15   1   1       11.49        1.75     25.38 o 
 -14   1   1      665.68      634.84     54.29 o 
 -13   1   1        4.64        0.00     20.51 o 
 -12   1   1      711.05      788.87     41.82 o 
 -11   1   1      472.33      405.31     30.54 o 
 -10   1   1     3027.57     3283.14     80.29 o 
  -9   1   1     1244.87     1264.25     43.69 o 
  -8   1   1     2081.29     1933.01     67.30 o 
  -7   1   1      486.37      387.17     37.21 o 
  -6   1   1    17112.10    16274.11    216.14 o 
  -5   1   1    10720.25    10859.15    147.52 o 
  -4   1   1     5769.49     4890.57     72.15 o 
  -3   1   1      102.09      109.88     10.21 o 
  -2   1   1    31264.05    30410.82    890.90 o 
  -1   1   1      158.19      276.53     11.55 o 
   0   1   1     7401.09     5142.89     94.59 o 
   1   1   1     1422.83      817.08     49.49 o 
   2   1   1    22372.00    22412.97    391.12 o 
   3   1   1     3893.61     4496.32     75.72 o 
   4   1   1      297.23      321.60     31.42 o 
   5   1   1      656.54      800.29     22.54 o 
   6   1   1    22478.50    25068.27    323.00 o 
   7   1   1      455.56      498.48     21.66 o 
   8   1   1      971.01     1056.37     37.15 o 
   9   1   1       96.62      108.87     14.35 o 
  10   1   1     2592.62     2680.49     59.36 o 
  11   1   1      730.57      701.86     32.68 o 
  12   1   1      671.32      636.18     89.36 o 
  13   1   1      203.35      180.32     33.30 o 
  14   1   1     1174.88     1021.40     66.20 o 
  15   1   1      390.94      367.73     80.04 o 
  16   1   1      218.16      149.30     38.07 o 
 -16   2   1        0.06       25.28     27.24 o 
 -15   2   1      432.90      504.27     94.62 o 
 -14   2   1      160.66      219.38     31.67 o 
 -13   2   1       13.63       13.69     17.42 o 
 -12   2   1       95.32      116.26     23.07 o 
 -11   2   1       99.27       90.51     16.34 o 
 -10   2   1      715.81      707.67     30.51 o 
  -9   2   1     1240.03     1203.71     36.18 o 
  -8   2   1      441.65      394.76     20.93 o 
  -7   2   1     6842.16     7944.79    203.12 o 
  -6   2   1     4503.73     4839.71     94.47 o 
  -5   2   1     1373.51     1413.45     35.09 o 
  -4   2   1     1026.84      999.00     24.28 o 
  -3   2   1     6720.00     8085.45    155.31 o 
  -2   2   1    12119.87    13161.05    195.45 o 
  -1   2   1     6599.64     7172.34    114.14 o 
   0   2   1       25.61        3.28      4.11 o 
   1   2   1    28011.31    29991.46    735.31 o 
   2   2   1    10004.20    10967.76    162.92 o 
   3   2   1     9481.15    10486.40    138.96 o 
   4   2   1     3752.23     3935.16     61.92 o 
   5   2   1     6226.18     5642.90     85.37 o 
   6   2   1     4132.09     4235.09     70.56 o 
   7   2   1      320.92      491.07     21.58 o 
   8   2   1     1077.73     1236.37     54.42 o 
   9   2   1     1693.53     1544.77     49.38 o 
  10   2   1     2692.66     2897.00     62.98 o 
  11   2   1       19.98       21.86     17.60 o 
  12   2   1       45.94       64.76     16.54 o 
  13   2   1      287.36      338.87     27.06 o 
  14   2   1      335.00      333.01     42.58 o 
  15   2   1      118.68      193.82     38.57 o 
  16   2   1       38.71       44.30     34.41 o 
 -16   3   1        7.67        0.00     40.64 o 
 -15   3   1       42.75       89.06     31.73 o 
 -14   3   1      168.66      170.06     28.85 o 
 -13   3   1       68.30       72.00     22.29 o 
 -12   3   1       37.38       50.32     19.42 o 
 -11   3   1     2307.82     2792.19     64.90 o 
 -10   3   1      322.46      311.96     22.69 o 
  -9   3   1       43.47       45.44     12.75 o 
  -8   3   1      582.50      590.82     25.23 o 
  -7   3   1       18.81       22.88     11.68 o 
  -6   3   1     4897.99     4892.13     96.49 o 
  -5   3   1      410.99      445.84     18.19 o 
  -4   3   1       13.37        0.00      7.85 o 
  -3   3   1     1278.35     1519.30     57.04 o 
  -2   3   1      516.75      583.89     15.11 o 
  -1   3   1      358.72      296.43     12.27 o 
   0   3   1       49.56      108.66      7.95 o 
   1   3   1        3.09       25.48     11.84 o 
   2   3   1      832.27      916.04     57.72 o 
   3   3   1     2176.92     2353.81     48.33 o 
   4   3   1      301.79      307.94     18.10 o 
   5   3   1     1523.28     1305.27     34.09 o 
   6   3   1     3648.15     3916.40     67.68 o 
   7   3   1     1222.33     1157.66     38.51 o 
   8   3   1      137.81       98.22     15.99 o 
   9   3   1     2042.24     2125.78     52.66 o 
  10   3   1      404.66      377.38     24.26 o 
  11   3   1       90.72      118.77     31.35 o 
  12   3   1        6.73        3.48     13.45 o 
  13   3   1      197.67      225.39     24.11 o 
  14   3   1      121.16      138.13     51.86 o 
  15   3   1       14.01        0.00     36.90 o 
  16   3   1        2.12       77.05     48.12 o 
 -16   4   1       19.88        0.00     27.06 o 
 -15   4   1      337.17      332.85     46.84 o 
 -14   4   1      200.33      110.29     33.82 o 
 -13   4   1      136.60      186.32     36.50 o 
 -12   4   1       33.20        9.34     17.07 o 
 -11   4   1     1530.85     1466.73     55.53 o 
 -10   4   1      333.33      387.84     25.30 o 
  -9   4   1      235.23      192.15     18.93 o 
  -8   4   1        0.31       14.54     10.07 o 
  -7   4   1     3527.47     3804.25     88.57 o 
  -6   4   1      319.23      351.58     21.73 o 
  -5   4   1      402.21      500.46     28.04 o 
  -4   4   1        1.23        3.06      6.95 o 
  -3   4   1     3067.23     2972.09     50.57 o 
  -2   4   1     4335.45     4589.95     63.16 o 
  -1   4   1     2767.59     2523.94     45.28 o 
   0   4   1     2428.67     2153.28     37.70 o 
   1   4   1     4025.51     4917.35     86.95 o 
   2   4   1      326.98      359.24     12.56 o 
   3   4   1     4387.31     4156.98     72.46 o 
   4   4   1      756.18      615.30     27.29 o 
   5   4   1      745.00      610.94     21.33 o 
   6   4   1      218.46      354.62     18.53 o 
   7   4   1     1283.98     1107.69     59.74 o 
   8   4   1      400.86      415.02     27.36 o 
   9   4   1     3011.90     3181.30     66.74 o 
  10   4   1      376.63      431.89     38.43 o 
  11   4   1       19.88       37.00     18.03 o 
  12   4   1        1.13        0.00     17.50 o 
  13   4   1      292.32      351.53     70.69 o 
  14   4   1      157.28      178.82     38.73 o 
  15   4   1        1.07       17.95     42.64 o 
 -15   5   1      184.23      244.89     44.92 o 
 -14   5   1      593.67      621.39     59.24 o 
 -13   5   1       18.17       59.72     29.51 o 
 -12   5   1       21.94       62.56     28.44 o 
 -11   5   1      476.61      495.34     47.97 o 
 -10   5   1     1406.74     1543.39     72.64 o 
  -9   5   1      262.75      316.15     34.85 o 
  -8   5   1      494.30      490.60     26.63 o 
  -7   5   1     2246.41     2231.07     49.62 o 
  -6   5   1     1645.14     1458.57     37.86 o 
  -5   5   1     1909.95     1763.56     51.97 o 
  -4   5   1     2177.44     2175.90     50.51 o 
  -3   5   1     3295.65     3154.01     50.32 o 
  -2   5   1    14447.45    15726.08    206.89 o 
  -1   5   1      529.33      500.42     28.04 o 
   0   5   1     6991.66     6880.49     98.77 o 
   1   5   1    12588.36    12209.71    163.58 o 
   2   5   1     7026.18     7076.30    114.38 o 
   3   5   1        4.64        0.00      9.94 o 
   4   5   1     4376.13     4674.89     93.75 o 
   5   5   1     3464.72     3596.72     63.53 o 
   6   5   1      737.86      757.68     43.27 o 
   7   5   1      550.40      571.61     73.80 o 
   8   5   1     1276.72     1286.44     48.19 o 
   9   5   1      352.60      506.34     34.37 o 
  10   5   1      422.49      403.87     33.29 o 
  11   5   1      633.48      698.44     41.50 o 
  12   5   1      548.82      605.28     54.62 o 
  13   5   1      493.58      570.01     55.44 o 
  14   5   1      252.79      254.48     44.15 o 
  15   5   1      153.80      154.34     58.84 o 
 -14   6   1      369.87      405.27     55.78 o 
 -13   6   1        2.29        5.27     25.81 o 
 -12   6   1       78.06      119.59     35.08 o 
 -11   6   1        4.15        5.22     21.95 o 
 -10   6   1      893.64      903.68     96.12 o 
  -9   6   1      396.61      335.99     39.71 o 
  -8   6   1     1453.33     1521.40     53.40 o 
  -7   6   1      564.64      596.78     44.52 o 
  -6   6   1     6884.82     7156.11    135.24 o 
  -5   6   1      687.03      757.13     54.57 o 
  -4   6   1     2454.38     2459.02     63.24 o 
  -3   6   1     2793.74     2523.05     44.84 o 
  -2   6   1     4382.70     4169.55     74.21 o 
  -1   6   1     2878.46     2913.61     52.36 o 
   0   6   1     5152.79     6002.47     90.65 o 
   1   6   1     9356.87     9588.23    134.81 o 
   2   6   1     4812.80     4810.23     94.26 o 
   3   6   1       19.61       30.17     13.78 o 
   4   6   1     3715.83     4139.92     88.95 o 
   5   6   1      225.46      194.57     58.47 o 
   6   6   1     4316.03     4321.33    147.28 o 
   7   6   1        2.08       16.91     15.05 o 
   8   6   1     1994.98     2043.02     75.91 o 
   9   6   1      142.94      171.15     26.35 o 
  10   6   1      657.14      690.08     42.28 o 
  11   6   1       21.03       13.96     65.70 o 
  12   6   1      215.15      213.23     40.25 o 
  13   6   1      106.03      132.70     38.15 o 
  14   6   1      354.28      404.35     53.75 o 
 -14   7   1       34.64        0.00     27.62 o 
 -13   7   1      338.74      336.78     62.34 o 
 -12   7   1       38.36       47.52     61.09 o 
 -11   7   1      625.83      666.78     87.27 o 
 -10   7   1      138.54      203.64     37.59 o 
  -9   7   1       94.40       94.43     28.11 o 
  -8   7   1       58.09       77.49     50.49 o 
  -7   7   1     4757.70     4871.77    107.58 o 
  -6   7   1      119.64      117.84     17.22 o 
  -5   7   1      521.88      512.49     32.33 o 
  -4   7   1      108.11      121.48     17.92 o 
  -3   7   1     1295.82     1502.79     48.37 o 
  -2   7   1      165.90      134.04     22.94 o 
  -1   7   1     1391.84     1404.40     33.75 o 
   0   7   1       86.20       50.34     12.64 o 
   1   7   1     1864.10     1622.01     46.67 o 
   2   7   1       38.59       58.05     14.82 o 
   3   7   1     1497.76     1600.65     53.45 o 
   4   7   1       64.66       49.87     12.96 o 
   5   7   1     3044.70     2827.11     90.95 o 
   6   7   1      179.50      160.96     23.96 o 
   7   7   1     1671.76     1667.34     73.09 o 
   8   7   1      342.18      341.45     32.46 o 
   9   7   1      599.45      646.49     41.52 o 
  10   7   1       33.13       32.16     26.01 o 
  11   7   1       41.46       42.71     34.66 o 
  12   7   1       12.76        1.82     26.65 o 
  13   7   1      283.54      296.34     47.24 o 
  14   7   1       34.28       73.82     36.48 o 
 -13   8   1        0.16       12.86     32.73 o 
 -12   8   1       25.68       50.81     31.62 o 
 -11   8   1        0.38        0.00     26.69 o 
 -10   8   1      723.20      695.90     73.06 o 
  -9   8   1       17.73        0.00     22.54 o 
  -8   8   1        5.90        6.92     16.21 o 
  -7   8   1     1158.88     1274.61     53.75 o 
  -6   8   1      973.14     1046.47     40.10 o 
  -5   8   1        0.07        0.00     12.32 o 
  -4   8   1        8.70        8.40     11.04 o 
  -3   8   1      509.93      482.00     32.75 o 
  -2   8   1     3000.01     2744.48     87.82 o 
  -1   8   1      477.52      458.37     37.12 o 
   0   8   1       37.29       32.46     16.07 o 
   1   8   1      108.53      116.23     16.62 o 
   2   8   1     2653.74     2624.26     67.27 o 
   3   8   1       75.09       78.20     17.08 o 
   4   8   1      114.85      133.02     17.73 o 
   5   8   1      167.51      168.30     19.94 o 
   6   8   1      898.53     1049.20     95.44 o 
   7   8   1      402.33      407.38     33.92 o 
   8   8   1       79.81      166.93     32.92 o 
   9   8   1        2.11       11.80     23.00 o 
  10   8   1      286.87      291.34     45.88 o 
  11   8   1       72.18      112.60     34.04 o 
  12   8   1       58.74       72.60     47.75 o 
  13   8   1        0.87       41.74     32.50 o 
 -12   9   1        0.10       40.14     33.32 o 
 -11   9   1       55.68       46.92     22.87 o 
 -10   9   1        2.97        0.00     17.95 o 
  -9   9   1      104.12       95.73     23.99 o 
  -8   9   1       82.69      105.47     24.93 o 
  -7   9   1      116.04      119.54     24.57 o 
  -6   9   1        0.21        0.00     15.98 o 
  -5   9   1      192.82      171.36     35.54 o 
  -4   9   1      185.20      195.05     25.70 o 
  -3   9   1     2117.08     2149.17     69.04 o 
  -2   9   1      148.90      168.68     28.78 o 
  -1   9   1      410.84      488.96     61.59 o 
   0   9   1       76.56       43.39     28.42 o 
   1   9   1     2349.48     2164.93     99.36 o 
   2   9   1       45.04        3.74     26.93 o 
   3   9   1        0.98       13.46     28.18 o 
   4   9   1        5.50        8.34     13.37 o 
   5   9   1      706.57      790.98     37.55 o 
   6   9   1       58.77       62.96     18.28 o 
   7   9   1        1.05        0.00     15.00 o 
   8   9   1        6.87        0.00     22.04 o 
   9   9   1      425.67      530.32     54.31 o 
  10   9   1       60.48       31.54     27.69 o 
  11   9   1       53.11       26.04     37.40 o 
  12   9   1        0.77        0.00     37.03 o 
 -10  10   1      255.02      290.80     38.32 o 
  -9  10   1        8.46        9.29     25.11 o 
  -8  10   1        6.56       32.41     27.97 o 
  -7  10   1       71.81       72.33     29.35 o 
  -6  10   1      741.08      856.56     65.45 o 
  -5  10   1        9.45        0.00     19.00 o 
  -4  10   1        1.14        4.67     17.92 o 
  -3  10   1      613.11      622.57     49.77 o 
  -2  10   1     1098.58     1221.66    143.37 o 
  -1  10   1      107.15       62.80     25.24 o 
   0  10   1        1.91       10.00     20.11 o 
   1  10   1        4.83        1.71     19.74 o 
   2  10   1     1518.60     1634.47     99.36 o 
   3  10   1      651.46      739.77     54.36 o 
   4  10   1       27.88       51.01     21.63 o 
   5  10   1      190.57      198.36     30.25 o 
   6  10   1      504.72      470.56     39.95 o 
   7  10   1       12.80        0.00     20.87 o 
   8  10   1       18.50       27.09     20.84 o 
   9  10   1       87.97       66.56     25.80 o 
  10  10   1      270.20      214.13     56.31 o 
  -8  11   1       55.39       44.28     32.91 o 
  -7  11   1      141.50      191.43     45.01 o 
  -6  11   1      116.48      160.76     38.36 o 
  -5  11   1      159.19      104.43     33.96 o 
  -4  11   1      139.98       92.23     50.24 o 
  -3  11   1      393.86      407.21     63.71 o 
  -2  11   1      185.30      165.82     28.74 o 
  -1  11   1       71.09       45.17     27.68 o 
   0  11   1       13.49       42.64     25.39 o 
   1  11   1       76.53       82.65     29.67 o 
   2  11   1       95.12       50.16     27.97 o 
   3  11   1      682.54      685.22     47.20 o 
   4  11   1       11.14        0.67     20.28 o 
   5  11   1      263.42      312.32     46.89 o 
   6  11   1       24.53       43.47     27.97 o 
   7  11   1       70.72       53.18     30.82 o 
   8  11   1       63.19       89.02     36.53 o 
  -6  12   1      518.41      520.91     62.33 o 
  -5  12   1        5.54       28.09     27.50 o 
  -4  12   1        9.97        0.00     26.83 o 
  -3  12   1       56.80       49.15     42.76 o 
  -2  12   1      388.95      395.40     52.62 o 
  -1  12   1        0.78        0.00     25.27 o 
   0  12   1        4.65        0.00     32.91 o 
   1  12   1       19.46        4.97     26.15 o 
   2  12   1      432.53      498.54     53.33 o 
   3  12   1        0.77        0.00     19.72 o 
   4  12   1       76.56       23.07     29.92 o 
   5  12   1       15.67        0.60     25.54 o 
   6  12   1      451.61      521.83     60.97 o 
 -16   0   2       17.96        5.73     37.90 o 
 -14   0   2      453.91      610.14     77.30 o 
 -12   0   2      676.85      526.11     64.58 o 
 -10   0   2       96.12      143.12     36.65 o 
  -8   0   2     5288.09     4912.35    178.65 o 
  -6   0   2     5404.85     4983.40    234.88 o 
  -4   0   2     4913.60     3782.52     84.72 o 
  -2   0   2     5930.26     7205.30    136.11 o 
   0   0   2    39787.05    35913.31    872.19 o 
   2   0   2     1356.72     1784.96     42.21 o 
   4   0   2    14041.12    14262.50    214.14 o 
   6   0   2       25.04       29.33      9.40 o 
   8   0   2      116.10      151.25     48.75 o 
  10   0   2       82.94      129.16     31.54 o 
  12   0   2      789.73     1000.85     84.28 o 
  14   0   2      614.85      612.63     76.30 o 
  16   0   2      290.76      428.62     76.55 o 
 -16   1   2       38.73       27.42     29.09 o 
 -15   1   2        5.28       15.39     25.77 o 
 -14   1   2       24.35       32.77     24.85 o 
 -13   1   2      679.85      653.60     51.87 o 
 -12   1   2      409.91      431.23     33.81 o 
 -11   1   2       35.96       21.50     14.35 o 
 -10   1   2     2273.14     2354.59     65.74 o 
  -9   1   2      862.69      834.78     36.39 o 
  -8   1   2     1241.67     1561.00     47.71 o 
  -7   1   2      561.34      521.76     38.65 o 
  -6   1   2     5834.79     6054.82     91.99 o 
  -5   1   2      123.23      121.99     14.90 o 
  -4   1   2      735.54      707.46     40.34 o 
  -3   1   2      413.59      198.13     12.62 o 
  -2   1   2      373.31      297.37     16.71 o 
  -1   1   2    25577.24    26342.27    456.11 o 
   0   1   2     3377.33     2447.75     49.72 o 
   1   1   2      244.56      113.90     23.44 o 
   2   1   2      139.23       68.77      6.70 o 
   3   1   2     8344.39     8083.64    109.51 o 
   4   1   2      685.29      649.60     17.93 o 
   5   1   2       23.90       16.10      6.31 o 
   6   1   2     5083.96     6106.02     83.33 o 
   7   1   2    11260.93    11316.46    159.86 o 
   8   1   2       13.61        0.00      8.35 o 
   9   1   2       75.39       31.29     16.81 o 
  10   1   2      967.28     1045.33     35.34 o 
  11   1   2      481.12      496.66     27.45 o 
  12   1   2      587.58      565.99     30.51 o 
  13   1   2       31.73       62.02     20.61 o 
  14   1   2        1.02        6.88     22.97 o 
  15   1   2      603.00      545.43     90.26 o 
  16   1   2       13.55       11.66     28.47 o 
 -16   2   2      302.02      321.61     48.70 o 
 -15   2   2        7.10        0.00     33.66 o 
 -14   2   2      136.01      165.61     27.92 o 
 -13   2   2      145.37      143.07     32.55 o 
 -12   2   2        8.09       24.56     17.16 o 
 -11   2   2        4.19       24.85     15.42 o 
 -10   2   2     1254.69     1280.23     39.41 o 
  -9   2   2        1.18        0.00      9.02 o 
  -8   2   2      346.85      334.10     20.62 o 
  -7   2   2       60.74       92.79     15.75 o 
  -6   2   2     3553.75     3804.97     77.63 o 
  -5   2   2      588.67      572.69     19.43 o 
  -4   2   2      206.49      144.39     18.98 o 
  -3   2   2     2245.51     2706.20     52.79 o 
  -2   2   2     6040.43     5305.07     75.77 o 
  -1   2   2     2561.55     2616.36     41.04 o 
   0   2   2    29522.53    31925.47    453.02 o 
   1   2   2      114.81       17.59      8.80 o 
   2   2   2     5860.59     5886.07     92.87 o 
   3   2   2        0.98       11.38      7.52 o 
   4   2   2     3469.26     3546.81     57.58 o 
   5   2   2      417.65      383.93     16.87 o 
   6   2   2     2739.88     3146.63     69.57 o 
   7   2   2      506.91      762.91     26.33 o 
   8   2   2     1561.11     1761.44     64.31 o 
   9   2   2        3.49        0.00      9.76 o 
  10   2   2      534.88      451.17     25.34 o 
  11   2   2        8.44        9.39     14.34 o 
  12   2   2       25.78       23.07     14.44 o 
  13   2   2        8.03       26.32     18.71 o 
  14   2   2        4.04        7.14     17.85 o 
  15   2   2        9.86       10.65     24.92 o 
  16   2   2       43.87       11.72     35.66 o 
 -16   3   2       28.41       32.22     27.95 o 
 -15   3   2        0.27        0.00     18.07 o 
 -14   3   2        9.05        0.00     17.35 o 
 -13   3   2       88.35      150.03     26.13 o 
 -12   3   2        1.93        0.00     16.23 o 
 -11   3   2        1.38       16.21     16.49 o 
 -10   3   2       50.02       54.32     14.46 o 
  -9   3   2     1652.99     1805.40     45.50 o 
  -8   3   2      225.42      173.11     19.89 o 
  -7   3   2      205.42      279.47     20.13 o 
  -6   3   2     1057.17     1127.33     37.13 o 
  -5   3   2       12.48       34.04      9.67 o 
  -4   3   2     4185.63     4028.14     76.22 o 
  -3   3   2     1697.77     1479.96     29.90 o 
  -2   3   2      485.27      804.22     20.98 o 
  -1   3   2     1914.70     1747.76     31.20 o 
   0   3   2      634.06      656.16     18.19 o 
   1   3   2     1697.20     1898.59     50.78 o 
   2   3   2     1297.50     1476.94     67.57 o 
   3   3   2     3416.04     3196.64     58.52 o 
   4   3   2      237.17      138.73     10.50 o 
   5   3   2      177.18      233.17     14.26 o 
   6   3   2     3927.06     4098.71     70.34 o 
   7   3   2     3327.38     3378.48     68.07 o 
   8   3   2      247.85      306.15     19.54 o 
   9   3   2       96.39      104.22     33.76 o 
  10   3   2      405.69      420.61     44.37 o 
  11   3   2        6.40        0.00     11.78 o 
  12   3   2       25.41       22.16     14.72 o 
  13   3   2       15.73        0.00     34.41 o 
  14   3   2       58.47       79.82     29.70 o 
  15   3   2      170.07      201.72     59.09 o 
  16   3   2      115.90      115.44     56.85 o 
 -16   4   2       47.34       29.85     30.96 o 
 -15   4   2        4.89        0.00     23.09 o 
 -14   4   2       99.05       90.67     39.40 o 
 -13   4   2      341.40      305.54     42.97 o 
 -12   4   2      243.62      232.18     29.06 o 
 -11   4   2       20.33       39.85     19.44 o 
 -10   4   2      113.94       78.38     18.82 o 
  -9   4   2      812.87      902.62     32.93 o 
  -8   4   2     3849.83     3659.92     69.41 o 
  -7   4   2      170.03      154.78     15.25 o 
  -6   4   2      878.45      792.34     25.99 o 
  -5   4   2     3776.55     4097.51     68.94 o 
  -4   4   2     3149.24     2812.73     59.96 o 
  -3   4   2       60.01       66.54      7.79 o 
  -2   4   2    10012.39    10132.42    124.15 o 
  -1   4   2    13353.44    14177.59    184.60 o 
   0   4   2      818.49      799.99     20.06 o 
   1   4   2       15.61        0.00     10.72 o 
   2   4   2    15371.90    15429.84    288.93 o 
   3   4   2     2238.57     2128.87     87.77 o 
   4   4   2      299.86      387.47     15.62 o 
   5   4   2       60.98       88.79     10.32 o 
   6   4   2     2401.48     2345.90     48.69 o 
   7   4   2      383.58      343.36     19.24 o 
   8   4   2      782.77      702.58     29.78 o 
   9   4   2       50.53       51.15     13.36 o 
  10   4   2      386.99      484.84     34.03 o 
  11   4   2      462.69      619.37     38.81 o 
  12   4   2       17.14       47.81     20.25 o 
  13   4   2        7.65        0.17     18.67 o 
  14   4   2      486.57      503.42     83.28 o 
  15   4   2       15.79        0.00     41.64 o 
 -15   5   2       18.17       10.65     27.14 o 
 -14   5   2      354.38      408.54     52.36 o 
 -13   5   2      158.11      142.96     35.61 o 
 -12   5   2      287.16      292.38     43.03 o 
 -11   5   2      139.76      175.73     34.57 o 
 -10   5   2      969.92     1124.62     64.43 o 
  -9   5   2     1000.86     1029.76     42.60 o 
  -8   5   2      709.01      869.85     49.74 o 
  -7   5   2      528.07      460.72     22.90 o 
  -6   5   2     1588.94     1661.33     47.49 o 
  -5   5   2      358.46      389.82     18.94 o 
  -4   5   2     1948.33     1984.61     37.82 o 
  -3   5   2     2540.94     2470.07     48.34 o 
  -2   5   2     1802.93     2019.65     36.56 o 
  -1   5   2     4782.13     5036.77     76.63 o 
   0   5   2     8372.13     9071.89    125.45 o 
   1   5   2     2248.93     2200.31     39.48 o 
   2   5   2     2490.71     2495.18     69.39 o 
   3   5   2      240.71      263.72     46.88 o 
   4   5   2     8287.36     8993.23    157.12 o 
   5   5   2      528.60      494.30     28.16 o 
   6   5   2     5013.79     4967.08    234.75 o 
   7   5   2      889.70     1024.63     42.94 o 
   8   5   2     2226.03     2341.43    178.57 o 
   9   5   2      135.68      160.72     23.92 o 
  10   5   2     1754.33     1833.04     62.92 o 
  11   5   2      335.08      381.39     34.61 o 
  12   5   2       91.99      166.81     28.04 o 
  13   5   2        9.66       15.22     26.27 o 
  14   5   2      174.69      168.55     57.10 o 
  15   5   2      172.76      123.92     56.35 o 
 -14   6   2        0.14        0.00     42.64 o 
 -13   6   2      203.35      204.69     40.48 o 
 -12   6   2       42.46        7.43     26.59 o 
 -11   6   2       58.25       68.77     41.52 o 
 -10   6   2       25.68       14.44     22.13 o 
  -9   6   2      407.23      396.19     42.93 o 
  -8   6   2      175.28      234.30     34.38 o 
  -7   6   2      550.91      688.28     35.71 o 
  -6   6   2      465.25      596.72     31.31 o 
  -5   6   2     2704.79     2801.21     69.45 o 
  -4   6   2      443.90      499.99     28.86 o 
  -3   6   2      381.37      400.84     16.88 o 
  -2   6   2      468.83      478.50     17.91 o 
  -1   6   2     4118.39     4525.55     72.69 o 
   0   6   2     1179.62     1272.27     54.85 o 
   1   6   2     1118.63      975.22     24.61 o 
   2   6   2        0.68        2.18     13.99 o 
   3   6   2     2726.32     2754.43     79.40 o 
   4   6   2     1578.98     1559.88     49.48 o 
   5   6   2      661.64      617.55     32.95 o 
   6   6   2      144.39      128.57     20.01 o 
   7   6   2     5216.47     5697.63    235.18 o 
   8   6   2     2216.37     2082.16    116.15 o 
   9   6   2       94.83      114.43     23.19 o 
  10   6   2       37.79        0.52     19.34 o 
  11   6   2      622.33      779.40     46.66 o 
  12   6   2       20.60        0.00     24.24 o 
  13   6   2       14.15        0.00     33.41 o 
  14   6   2        9.10       11.97     47.13 o 
 -14   7   2       21.15        0.00     30.11 o 
 -13   7   2       12.77        0.00     37.65 o 
 -12   7   2       78.63      112.71     35.79 o 
 -11   7   2      100.83      149.49     37.15 o 
 -10   7   2       56.63       14.53     39.65 o 
  -9   7   2      562.70      614.38     87.52 o 
  -8   7   2     1615.59     1861.14     78.82 o 
  -7   7   2      238.29      155.04     23.70 o 
  -6   7   2       50.75       51.06     14.16 o 
  -5   7   2     1128.29     1041.61     35.87 o 
  -4   7   2     1330.27     1228.51     37.27 o 
  -3   7   2       31.59       23.57     10.76 o 
  -2   7   2      307.71      289.71     28.26 o 
  -1   7   2     2029.76     1757.29     44.43 o 
   0   7   2     1191.72     1154.98     38.10 o 
   1   7   2       30.22       35.24     12.66 o 
   2   7   2       95.52       68.42     14.83 o 
   3   7   2        2.06        0.00     14.98 o 
   4   7   2      410.49      437.18     36.16 o 
   5   7   2        1.13        0.00     11.82 o 
   6   7   2      200.37      222.19     25.62 o 
   7   7   2     1719.07     1832.85    155.09 o 
   8   7   2      435.12      451.08     35.70 o 
   9   7   2        3.56        0.00     17.90 o 
  10   7   2       41.25       32.50     21.69 o 
  11   7   2       65.52       49.43     28.31 o 
  12   7   2      398.60      545.30     67.70 o 
  13   7   2        8.32       17.91     42.51 o 
 -13   8   2      194.94      192.12     97.62 o 
 -12   8   2        1.97       38.46     29.39 o 
 -11   8   2      228.63      284.22     44.17 o 
 -10   8   2      100.83       80.67     23.93 o 
  -9   8   2      212.88      204.64     29.68 o 
  -8   8   2     1460.43     1369.02     56.73 o 
  -7   8   2      211.34      206.20     28.11 o 
  -6   8   2      212.51      179.58     25.45 o 
  -5   8   2     1067.68     1147.74     45.27 o 
  -4   8   2        8.54        1.66     11.14 o 
  -3   8   2      789.97      927.11     42.43 o 
  -2   8   2      306.78      302.42     29.45 o 
  -1   8   2     2522.12     2488.90     82.86 o 
   0   8   2      241.11      203.32     33.66 o 
   1   8   2      159.04      189.07     20.55 o 
   2   8   2       90.73       69.34     16.61 o 
   3   8   2     1439.05     1379.99     48.48 o 
   4   8   2        0.13       15.32     12.91 o 
   5   8   2       27.49        0.00     17.71 o 
   6   8   2       20.40       20.09     17.50 o 
   7   8   2     1396.99     1559.30     59.31 o 
   8   8   2      303.66      277.93     40.00 o 
   9   8   2      157.35      169.68     29.02 o 
  10   8   2       10.58       40.43     35.03 o 
  11   8   2      199.97      302.05     68.19 o 
  12   8   2       40.55       35.66     32.12 o 
  13   8   2       32.03        9.43     31.59 o 
 -12   9   2      349.94      402.55     42.70 o 
 -11   9   2        3.80        0.00     18.90 o 
 -10   9   2      134.73      121.45     34.85 o 
  -9   9   2       34.94       52.82     22.02 o 
  -8   9   2      192.25      218.61     30.31 o 
  -7   9   2       54.48       40.76     20.48 o 
  -6   9   2       10.64       14.72     21.04 o 
  -5   9   2        5.45        0.00     18.57 o 
  -4   9   2      515.53      502.45     57.12 o 
  -3   9   2       76.07       75.66     19.50 o 
  -2   9   2      152.00       92.62     20.80 o 
  -1   9   2        0.11       12.63     19.20 o 
   0   9   2     1798.04     1905.71    109.21 o 
   1   9   2        2.39       52.11     27.43 o 
   2   9   2      148.27      119.31     27.14 o 
   3   9   2     2216.60     2022.73     75.71 o 
   4   9   2      728.41      817.44     44.80 o 
   5   9   2        6.20        0.26     14.08 o 
   6   9   2      157.50      153.41     22.24 o 
   7   9   2        3.55        6.36     17.70 o 
   8   9   2      391.23      338.52     36.13 o 
   9   9   2       15.58       36.87     27.72 o 
  10   9   2      223.74      242.38     43.30 o 
  11   9   2       73.28       72.94     35.84 o 
 -10  10   2        0.42       20.93     27.86 o 
  -9  10   2      263.08      281.73     48.41 o 
  -8  10   2       63.81       76.15     31.96 o 
  -7  10   2      221.79      162.07     37.35 o 
  -6  10   2       33.94       69.80     30.69 o 
  -5  10   2       49.87       40.40     33.54 o 
  -4  10   2     1006.63     1000.34     67.59 o 
  -3  10   2        3.49        0.00     21.52 o 
  -2  10   2      154.63      129.16     28.21 o 
  -1  10   2      263.04      267.02     43.01 o 
   0  10   2        7.39        0.00     20.61 o 
   1  10   2       34.22       21.35     20.97 o 
   2  10   2       63.06       54.61     25.83 o 
   3  10   2     1112.96     1146.50     65.20 o 
   4  10   2      267.96      252.61     37.80 o 
   5  10   2      129.57       78.69     24.08 o 
   6  10   2        0.04        0.00     18.10 o 
   7  10   2      281.20      293.54     34.68 o 
   8  10   2       36.67       51.63     31.09 o 
   9  10   2      175.45      218.59     33.78 o 
  10  10   2       32.98        0.00     25.90 o 
  -8  11   2      745.99      885.48     95.75 o 
  -7  11   2       24.03       81.96     33.51 o 
  -6  11   2      181.14      159.20     39.87 o 
  -5  11   2        8.49       38.19     28.89 o 
  -4  11   2     1859.98     2081.04     97.28 o 
  -3  11   2       60.02       76.54     31.11 o 
  -2  11   2      127.75      166.28     37.03 o 
  -1  11   2       55.22       29.35     25.28 o 
   0  11   2      679.99      775.98     57.45 o 
   1  11   2       46.03       50.98     31.54 o 
   2  11   2       18.75       50.71     28.11 o 
   3  11   2      193.16      191.69     37.08 o 
   4  11   2      406.66      418.39     44.61 o 
   5  11   2       13.83       31.27     23.17 o 
   6  11   2      123.11       96.61     33.25 o 
   7  11   2        2.60       14.61     27.18 o 
   8  11   2      356.02      380.50     52.89 o 
  -6  12   2        2.80        0.00     25.34 o 
  -5  12   2      691.81      516.01     60.74 o 
  -4  12   2      152.00      133.61     38.81 o 
  -3  12   2        1.24       42.55     29.85 o 
  -2  12   2       49.28       58.84     32.65 o 
  -1  12   2      701.09      686.01     62.74 o 
   0  12   2      190.29      170.64     37.96 o 
   1  12   2       13.84        0.00     33.54 o 
   2  12   2      140.50      208.88     39.52 o 
   3  12   2     1244.26     1132.41     60.70 o 
   4  12   2      304.57      267.39     39.06 o 
   5  12   2        5.36       25.31     28.91 o 
 -15   0   3      764.16      779.94     90.76 o 
 -13   0   3        7.63       15.21     32.16 o 
 -11   0   3       31.65       32.91     27.43 o 
  -9   0   3        6.40        3.24     19.45 o 
  -7   0   3      745.28      864.54     39.53 o 
  -5   0   3       83.38      230.86     50.87 o 
  -3   0   3     2316.18     1835.15     70.06 o 
  -1   0   3       28.76       59.09     12.72 o 
   1   0   3    12555.67    12389.00    313.42 o 
   3   0   3        1.33        0.00     13.22 o 
   5   0   3     2363.32     1862.54     41.86 o 
   7   0   3      278.59      565.41     73.91 o 
   9   0   3     1259.88     1448.04     83.16 o 
  11   0   3       28.15       28.36     18.08 o 
  13   0   3      330.28      346.09     58.35 o 
  15   0   3       13.22      110.46     47.13 o 
 -16   1   3      110.19      187.34     42.12 o 
 -15   1   3      117.09      107.35     33.33 o 
 -14   1   3      103.73       89.69     71.31 o 
 -13   1   3      241.60      237.06     37.80 o 
 -12   1   3      414.34      523.99     36.59 o 
 -11   1   3       87.93       92.06     19.62 o 
 -10   1   3     1721.90     1625.12     53.51 o 
  -9   1   3     1245.47     1253.60     44.99 o 
  -8   1   3     1452.63     1503.29     81.69 o 
  -7   1   3      662.52      620.80     28.65 o 
  -6   1   3     6325.87     5600.59    103.50 o 
  -5   1   3       45.46       26.03      9.62 o 
  -4   1   3     1538.39     1435.11     50.29 o 
  -3   1   3        6.61        5.98      7.91 o 
  -2   1   3      230.59      354.82     14.94 o 
  -1   1   3     4297.81     4117.85     94.13 o 
   0   1   3    19965.33    19679.48    282.61 o 
   1   1   3      171.10      315.13     34.78 o 
   2   1   3      457.59      410.25     18.53 o 
   3   1   3      470.55      542.43     27.96 o 
   4   1   3      193.01      201.32     10.63 o 
   5   1   3     1492.73     1757.99     32.65 o 
   6   1   3     3527.99     4286.65     63.80 o 
   7   1   3     2126.41     2036.87     39.99 o 
   8   1   3      941.82      702.41     23.66 o 
   9   1   3      817.56      778.51     43.91 o 
  10   1   3       15.48        0.00      9.71 o 
  11   1   3      565.49      592.83     36.00 o 
  12   1   3      690.63      763.20     73.16 o 
  13   1   3       44.05       52.42     19.98 o 
  14   1   3      149.59      219.04     37.46 o 
  15   1   3       30.22       64.35     30.85 o 
  16   1   3       72.39       35.94     68.94 o 
 -16   2   3        2.26       44.63     30.94 o 
 -15   2   3       87.83       38.51     28.45 o 
 -14   2   3       78.82       85.21     23.08 o 
 -13   2   3       40.25       31.49     19.44 o 
 -12   2   3      290.03      250.79     29.42 o 
 -11   2   3      186.78      118.28     25.43 o 
 -10   2   3      140.29      112.96     20.16 o 
  -9   2   3       28.17       43.30     25.35 o 
  -8   2   3        2.89        0.00      8.06 o 
  -7   2   3    11633.14    12750.98    177.66 o 
  -6   2   3     1033.99     1060.42     35.38 o 
  -5   2   3     7108.03     6370.26    139.20 o 
  -4   2   3       35.26       16.56     11.14 o 
  -3   2   3     3591.41     3088.01     51.59 o 
  -2   2   3     1773.94     1565.75     47.00 o 
  -1   2   3    24790.63    26329.54    329.10 o 
   0   2   3    18676.25    20876.92    262.22 o 
   1   2   3     1846.35     2184.09     40.84 o 
   2   2   3       40.07      130.95     18.74 o 
   3   2   3     1145.37     1167.65     31.53 o 
   4   2   3       39.38       88.59     12.49 o 
   5   2   3     1801.78     1652.09     35.83 o 
   6   2   3      170.39      148.30     13.44 o 
   7   2   3      612.50      424.79     37.54 o 
   8   2   3       33.53       40.63     10.91 o 
   9   2   3     2140.47     2245.66     52.38 o 
  10   2   3      369.53      425.26     24.89 o 
  11   2   3      678.41      660.60     31.31 o 
  12   2   3      635.15      601.96     37.96 o 
  13   2   3      318.92      507.45     38.25 o 
  14   2   3       25.15       14.96     19.53 o 
  15   2   3       42.18       31.48     30.29 o 
  16   2   3        0.53        0.00     39.89 o 
 -16   3   3       62.95       48.36     24.89 o 
 -15   3   3      147.95      160.22     30.28 o 
 -14   3   3       60.65       69.07     33.56 o 
 -13   3   3       13.44        0.00     16.26 o 
 -12   3   3       46.92       40.04     19.19 o 
 -11   3   3      477.79      580.75     37.74 o 
 -10   3   3      227.67      238.70     25.64 o 
  -9   3   3      207.69      211.73     17.72 o 
  -8   3   3      763.75      717.16     38.60 o 
  -7   3   3      820.83     1022.37     29.71 o 
  -6   3   3     1338.24     1184.99     30.42 o 
  -5   3   3       57.83       35.69     11.35 o 
  -4   3   3       51.95       29.47      9.75 o 
  -3   3   3      182.99      241.35     13.58 o 
  -2   3   3     2540.27     2615.83     45.63 o 
  -1   3   3      999.76      948.34     22.54 o 
   0   3   3      936.36     1408.25     30.80 o 
   1   3   3     8319.76     8924.38    174.24 o 
   2   3   3      918.56      808.27     32.95 o 
   3   3   3     1541.34     1727.66     37.26 o 
   4   3   3      795.04      857.24     23.45 o 
   5   3   3      109.07       98.42     11.15 o 
   6   3   3      618.18      734.45     27.89 o 
   7   3   3     1395.56     1525.15     57.51 o 
   8   3   3     1259.14     1119.72     34.13 o 
   9   3   3        1.10        0.00      9.61 o 
  10   3   3      288.42      314.42     24.11 o 
  11   3   3      375.13      373.55     45.61 o 
  12   3   3        3.74        0.00     15.16 o 
  13   3   3        0.27        8.46     22.89 o 
  14   3   3      148.60      170.64     36.66 o 
  15   3   3       66.97       38.21     29.70 o 
  16   3   3      114.77      148.61     53.86 o 
 -16   4   3       83.51      108.79     36.14 o 
 -15   4   3      321.93      290.89     44.78 o 
 -14   4   3      164.72      172.03     38.20 o 
 -13   4   3        4.37        0.79     17.85 o 
 -12   4   3      334.58      349.78     33.05 o 
 -11   4   3       60.78       81.41     20.89 o 
 -10   4   3      157.70      168.56     23.97 o 
  -9   4   3       27.92       13.45     14.09 o 
  -8   4   3     1082.33     1196.09     35.33 o 
  -7   4   3      123.25      162.09     15.40 o 
  -6   4   3       77.07       72.96     11.44 o 
  -5   4   3     3864.42     4610.93    168.83 o 
  -4   4   3     1873.83     1940.46     55.78 o 
  -3   4   3      857.44      718.31     23.20 o 
  -2   4   3       82.21       43.81      6.81 o 
  -1   4   3    11708.99    11751.81    141.22 o 
   0   4   3     3649.10     4146.93     72.24 o 
   1   4   3     7528.62     8056.86    163.25 o 
   2   4   3      395.58      543.73     28.63 o 
   3   4   3     3103.69     3040.24     80.31 o 
   4   4   3     4199.38     4234.08    114.14 o 
   5   4   3      913.69      712.24     23.08 o 
   6   4   3      278.89      266.88     16.55 o 
   7   4   3        2.24        0.00     11.69 o 
   8   4   3      493.03      492.41     38.15 o 
   9   4   3      827.31      822.73     67.27 o 
  10   4   3      482.13      545.29     45.33 o 
  11   4   3      204.65      216.40     27.33 o 
  12   4   3      283.82      342.18     33.44 o 
  13   4   3      143.76       96.65     31.09 o 
  14   4   3       72.39       97.30     32.35 o 
  15   4   3        2.01       30.67     43.63 o 
 -15   5   3       24.94       33.28     32.43 o 
 -14   5   3      123.89       57.36     31.82 o 
 -13   5   3       51.52       63.78     41.64 o 
 -12   5   3        1.86       30.00     24.18 o 
 -11   5   3      739.74      751.50     77.05 o 
 -10   5   3       34.64       12.23     14.61 o 
  -9   5   3      218.18      188.34     23.23 o 
  -8   5   3      358.55      306.48     25.44 o 
  -7   5   3     2772.01     2792.88     57.19 o 
  -6   5   3        7.44        9.02      9.03 o 
  -5   5   3        6.45       21.76     10.59 o 
  -4   5   3      249.82      248.76     13.66 o 
  -3   5   3     1298.23     1250.01     31.80 o 
  -2   5   3     1578.89     1796.25     40.57 o 
  -1   5   3      190.25      184.83     11.00 o 
   0   5   3     2379.28     1929.56     37.07 o 
   1   5   3     3335.07     3486.17     87.36 o 
   2   5   3      207.09      191.07     21.26 o 
   3   5   3      904.26     1056.42     44.36 o 
   4   5   3      252.19      180.52     23.89 o 
   5   5   3     1216.92     1378.72     46.11 o 
   6   5   3      585.55      676.22     55.66 o 
   7   5   3      987.04      911.99     39.84 o 
   8   5   3      743.40      882.75     41.92 o 
   9   5   3      731.27      786.05     41.63 o 
  10   5   3      199.88      206.57     28.32 o 
  11   5   3      118.30      204.50     28.38 o 
  12   5   3       90.11       96.81     25.52 o 
  13   5   3      709.92      759.40     60.56 o 
  14   5   3       42.61       62.34     44.63 o 
  15   5   3       27.64       18.70     41.89 o 
 -14   6   3       58.66       30.57     35.53 o 
 -13   6   3        8.06        0.00     35.66 o 
 -12   6   3      344.20      400.80     49.00 o 
 -11   6   3       82.73       44.48     28.07 o 
 -10   6   3      243.43      332.95     58.84 o 
  -9   6   3        0.05       34.84     22.21 o 
  -8   6   3     3502.95     3655.55    113.47 o 
  -7   6   3     1125.92     1206.52     51.30 o 
  -6   6   3      940.48     1086.54     33.61 o 
  -5   6   3        0.22       14.96      9.32 o 
  -4   6   3     2969.75     2914.46     57.37 o 
  -3   6   3       41.61       19.67      7.77 o 
  -2   6   3      476.09      420.39     17.15 o 
  -1   6   3       84.16      146.76     12.01 o 
   0   6   3     3977.13     4143.70    104.15 o 
   1   6   3      854.72      982.62     45.89 o 
   2   6   3      528.88      543.71     33.80 o 
   3   6   3      151.41      278.26     40.89 o 
   4   6   3     2434.42     2272.39     74.67 o 
   5   6   3       48.30       54.78     16.67 o 
   6   6   3       92.36       74.17     17.26 o 
   7   6   3      229.02      263.97     27.88 o 
   8   6   3     1306.84     1404.57    119.18 o 
   9   6   3       44.20       10.34     16.98 o 
  10   6   3       83.82       81.00     24.42 o 
  11   6   3        2.62        0.00     20.67 o 
  12   6   3      193.36      289.79     35.23 o 
  13   6   3      140.43      144.62     54.36 o 
  14   6   3      168.45      229.39     70.56 o 
 -14   7   3       21.93        7.33     28.47 o 
 -13   7   3       42.19        3.17     31.17 o 
 -12   7   3        4.92        0.00     25.80 o 
 -11   7   3       55.33       12.60     27.30 o 
 -10   7   3        1.86        0.00     20.53 o 
  -9   7   3      220.22      278.82     31.08 o 
  -8   7   3      795.33      618.28     39.98 o 
  -7   7   3      750.15      722.10     43.61 o 
  -6   7   3      152.82      128.58     21.81 o 
  -5   7   3       46.27       37.70     12.48 o 
  -4   7   3        0.84        0.00     10.98 o 
  -3   7   3      369.13      280.97     24.73 o 
  -2   7   3     1912.97     2042.12     41.17 o 
  -1   7   3      356.25      496.44     38.65 o 
   0   7   3      103.67       76.25     17.73 o 
   1   7   3     1591.37     1247.64     43.33 o 
   2   7   3     1408.26     1263.68     43.70 o 
   3   7   3       37.90       31.29     14.80 o 
   4   7   3       10.69        0.00     23.94 o 
   5   7   3     1787.21     2022.86     62.27 o 
   6   7   3      434.99      409.97     38.07 o 
   7   7   3      160.92      119.30     28.47 o 
   8   7   3      561.48      494.81     38.11 o 
   9   7   3      111.13      192.66     30.87 o 
  10   7   3       69.68       69.37     23.85 o 
  11   7   3        1.35        0.00     20.57 o 
  12   7   3       34.35       45.81     30.37 o 
  13   7   3       55.87       39.40     32.86 o 
 -13   8   3       11.50       31.14     23.91 o 
 -12   8   3       11.31       11.27     21.66 o 
 -11   8   3        0.58        3.42     18.61 o 
 -10   8   3      293.75      285.51     34.88 o 
  -9   8   3      146.36      154.61     26.82 o 
  -8   8   3       53.73       34.26     18.14 o 
  -7   8   3      435.62      424.37     42.38 o 
  -6   8   3      834.50      893.42     45.13 o 
  -5   8   3      515.67      437.62     32.97 o 
  -4   8   3      773.92      724.64     31.19 o 
  -3   8   3      115.97      159.11     33.80 o 
  -2   8   3     1089.57     1026.84     66.84 o 
  -1   8   3     1088.24      927.93     49.69 o 
   0   8   3        4.93       11.14     11.32 o 
   1   8   3     1369.71     1304.31     45.11 o 
   2   8   3     1709.76     1700.60     54.06 o 
   3   8   3      137.91      143.86     20.51 o 
   4   8   3      219.06      229.57     67.07 o 
   5   8   3     1062.76     1004.05     57.79 o 
   6   8   3     1367.63     1219.73     63.01 o 
   7   8   3      275.83      309.06     33.11 o 
   8   8   3       61.66       25.89     23.80 o 
   9   8   3       11.40        0.00     18.23 o 
  10   8   3      199.25      189.81     31.02 o 
  11   8   3        4.62        0.00     26.60 o 
  12   8   3      123.43      106.82     37.51 o 
 -12   9   3        0.99       39.36     25.85 o 
 -11   9   3      239.62      206.57     37.70 o 
 -10   9   3       56.91       23.60     21.77 o 
  -9   9   3       49.03        2.13     18.34 o 
  -8   9   3       76.68       70.56     33.21 o 
  -7   9   3      944.89      920.05     95.75 o 
  -6   9   3       15.36       16.77     21.83 o 
  -5   9   3      208.86      204.50     55.23 o 
  -4   9   3      156.74      172.18     33.56 o 
  -3   9   3     3147.39     3102.04    147.22 o 
  -2   9   3       14.13       44.41     17.39 o 
  -1   9   3      277.68      275.61     36.15 o 
   0   9   3     1503.26     1513.98    151.35 o 
   1   9   3     2036.09     2069.03    114.45 o 
   2   9   3       19.06       15.88     18.46 o 
   3   9   3      404.69      364.16     30.52 o 
   4   9   3       57.98       90.86     26.48 o 
   5   9   3      837.43      984.18     42.65 o 
   6   9   3      111.57      126.26     24.40 o 
   7   9   3      558.80      613.26     42.80 o 
   8   9   3       77.62       77.20     26.13 o 
   9   9   3      961.74     1071.94    170.05 o 
  10   9   3       86.73      102.64     43.39 o 
  11   9   3       49.09       36.90     31.81 o 
 -10  10   3      273.74      332.90     97.99 o 
  -9  10   3        3.78       11.74     27.86 o 
  -8  10   3      130.54       69.38     43.14 o 
  -7  10   3        4.02        4.19     25.32 o 
  -6  10   3      804.01      837.36     65.56 o 
  -5  10   3       21.61        0.00     21.85 o 
  -4  10   3      546.63      615.10     65.95 o 
  -3  10   3      158.45      147.60     61.09 o 
  -2  10   3     1251.58     1100.99     51.92 o 
  -1  10   3       69.23       41.27     20.23 o 
   0  10   3      397.77      430.13     46.13 o 
   1  10   3        2.79       15.78     21.30 o 
   2  10   3     1576.60     1567.68     74.56 o 
   3  10   3       93.44      148.93     32.00 o 
   4  10   3      430.92      400.94     45.08 o 
   5  10   3      157.79      208.31     30.92 o 
   6  10   3      290.39      291.80     28.96 o 
   7  10   3       22.12       13.48     17.65 o 
   8  10   3      367.06      351.53     38.24 o 
   9  10   3       27.46       41.85     29.48 o 
  10  10   3      241.92      239.72     57.22 o 
  -8  11   3        1.26       15.11     28.93 o 
  -7  11   3      244.41      263.75     46.93 o 
  -6  11   3      178.63      142.42     39.14 o 
  -5  11   3        3.12        0.00     26.28 o 
  -4  11   3      130.27       88.07     31.94 o 
  -3  11   3      564.29      683.45    118.06 o 
  -2  11   3      172.28      210.83     58.10 o 
  -1  11   3        4.17        0.00     23.71 o 
   0  11   3      108.29       53.37     32.04 o 
   1  11   3      639.24      757.58     59.97 o 
   2  11   3      114.30      220.02     46.50 o 
   3  11   3        6.10       48.14     26.58 o 
   4  11   3       33.17       41.96     23.50 o 
   5  11   3      855.09     1003.70     87.00 o 
   6  11   3       52.43       70.05     28.80 o 
   7  11   3       43.58       58.12     29.68 o 
   8  11   3        1.27        0.00     33.54 o 
  -6  12   3      255.03      232.84     46.76 o 
  -5  12   3        5.31       21.41     28.83 o 
  -4  12   3      661.94      654.42     65.91 o 
  -3  12   3      230.20      209.00     44.89 o 
  -2  12   3      169.14      199.14     49.74 o 
  -1  12   3        1.83       34.91     27.73 o 
   0  12   3      414.56      478.12     82.28 o 
   1  12   3      156.92      102.14     37.78 o 
   2  12   3      210.61      258.16     44.32 o 
   3  12   3       84.06      109.03     69.32 o 
   4  12   3      778.19      733.76     78.62 o 
   5  12   3       79.83       89.28     29.41 o 
 -16   0   4       81.79       45.38     39.89 o 
 -14   0   4      241.67      332.62     63.83 o 
 -12   0   4       96.79      139.38     42.14 o 
 -10   0   4     2147.29     2368.74    118.44 o 
  -8   0   4     1017.65      985.64     67.07 o 
  -6   0   4     3058.45     3179.62     94.62 o 
  -4   0   4      107.22      100.58     15.11 o 
   0   0   4      842.78      899.37     42.14 o 
   2   0   4       28.72       54.47     11.80 o 
   4   0   4     1754.27     1814.94     52.45 o 
   6   0   4     2529.52     2131.45     73.15 o 
   8   0   4      721.32      683.45     38.60 o 
  10   0   4     1521.88     1636.51     66.23 o 
  12   0   4       96.97       74.78     25.56 o 
  14   0   4      768.99      818.34     87.52 o 
  16   0   4        2.86        0.00     37.65 o 
 -16   1   4       12.72        0.00     29.80 o 
 -15   1   4       31.33       40.09     28.56 o 
 -14   1   4       35.33       38.75     45.63 o 
 -13   1   4      372.42      336.07     42.41 o 
 -12   1   4       80.59       48.96     22.32 o 
 -11   1   4       17.73        0.00     14.89 o 
 -10   1   4        1.20        0.00     12.79 o 
  -9   1   4      670.08      527.78     31.46 o 
  -8   1   4        5.95        0.00     10.78 o 
  -7   1   4     2303.88     2212.34     70.19 o 
  -6   1   4       49.21       68.46     13.48 o 
  -5   1   4      860.09      671.97     26.48 o 
  -4   1   4     1810.49     1779.88     43.33 o 
  -3   1   4      355.22      407.11     15.57 o 
  -2   1   4     1170.51     1353.46     31.63 o 
  -1   1   4    55390.39    60439.06    739.56 o 
   0   1   4     7173.50     6411.13    101.60 o 
   1   1   4     1724.59     1716.68     35.20 o 
   2   1   4      789.17      826.92     21.02 o 
   3   1   4     6166.50     6075.82     87.90 o 
   4   1   4     2213.97     2262.01     43.16 o 
   5   1   4        2.97       30.04      7.33 o 
   6   1   4      890.74      778.81     42.48 o 
   7   1   4     6056.65     6538.99     91.69 o 
   8   1   4     1235.57     1310.08     32.28 o 
   9   1   4      359.80      327.54     18.70 o 
  10   1   4       71.89       86.57     18.20 o 
  11   1   4      368.50      376.07     31.18 o 
  12   1   4       56.27       79.57     20.93 o 
  13   1   4       58.73       43.33     20.10 o 
  14   1   4       24.38       30.24     20.34 o 
  15   1   4      247.61      331.46     65.58 o 
  16   1   4       58.65       44.66     29.85 o 
 -16   2   4       22.89        0.00     27.62 o 
 -15   2   4        5.75        0.00     24.28 o 
 -14   2   4      243.56      249.41     32.60 o 
 -13   2   4      226.31      218.07     33.99 o 
 -12   2   4        5.87        0.00     16.00 o 
 -11   2   4      170.10      135.97     23.22 o 
 -10   2   4      101.39      116.75     20.52 o 
  -9   2   4       14.24       20.48     13.26 o 
  -8   2   4     1172.86     1218.22     56.32 o 
  -7   2   4       92.69       63.54     16.47 o 
  -6   2   4      301.26      420.30     24.50 o 
  -5   2   4      102.46       60.65     11.94 o 
  -4   2   4     6762.96     7018.84    119.87 o 
  -3   2   4       67.18       84.09      9.32 o 
  -2   2   4      418.89      441.43     18.11 o 
  -1   2   4      627.61      802.43     20.29 o 
   0   2   4    18421.51    16709.15    213.55 o 
   1   2   4     2633.72     2596.15     48.97 o 
   2   2   4      858.01      963.55     25.66 o 
   3   2   4      487.43      522.40     26.38 o 
   4   2   4       38.15       48.18      8.47 o 
   5   2   4        2.47       13.31      7.53 o 
   6   2   4     8986.57     8526.26    128.09 o 
   7   2   4      179.24      183.27     19.36 o 
   8   2   4       44.64      112.89     14.31 o 
   9   2   4        0.90        2.21      9.86 o 
  10   2   4        3.30       15.94     13.69 o 
  11   2   4       24.22       22.39     15.16 o 
  12   2   4       46.70       48.55     18.85 o 
  13   2   4       16.29       36.49     18.73 o 
  14   2   4      108.45       80.72     24.00 o 
  15   2   4        0.20       14.59     28.80 o 
  16   2   4      146.34      251.34     66.08 o 
 -16   3   4        0.45       37.96     24.92 o 
 -15   3   4       47.66       81.21     25.12 o 
 -14   3   4       21.32       32.74     21.54 o 
 -13   3   4       67.53       58.58     21.29 o 
 -12   3   4      200.11      173.01     26.71 o 
 -11   3   4       47.89       58.52     18.88 o 
 -10   3   4      357.49      430.99     43.87 o 
  -9   3   4     2020.93     1924.41     66.76 o 
  -8   3   4      171.55      218.34     16.37 o 
  -7   3   4      884.14      726.90     24.54 o 
  -6   3   4       15.70       14.65      8.12 o 
  -5   3   4      286.52      208.04     17.20 o 
  -4   3   4      260.68      226.75     14.48 o 
  -3   3   4      854.35      739.44     22.75 o 
  -2   3   4      614.67      758.01     21.77 o 
  -1   3   4     4297.73     4484.15     68.66 o 
   0   3   4      115.44      177.94     15.67 o 
   1   3   4       64.38       28.50      6.18 o 
   2   3   4      362.06      323.25     13.76 o 
   3   3   4     1824.19     1971.78     42.74 o 
   4   3   4     3318.61     3236.66     63.30 o 
   5   3   4      386.89      462.24     30.19 o 
   6   3   4      143.18      188.12     14.87 o 
   7   3   4     2448.32     2858.35     78.46 o 
   8   3   4      634.63      624.39     26.80 o 
   9   3   4       66.26       47.49     12.50 o 
  10   3   4     1965.89     1953.32     51.61 o 
  11   3   4       82.11       85.76     20.61 o 
  12   3   4       21.34        9.72     24.44 o 
  13   3   4       22.88       27.58     23.95 o 
  14   3   4      221.29      394.16    124.30 o 
  15   3   4      114.44      110.63     35.79 o 
 -15   4   4       25.61       47.82     31.49 o 
 -14   4   4       85.55       73.58     30.02 o 
 -13   4   4       94.34       92.14     23.77 o 
 -12   4   4      495.57      501.38     39.97 o 
 -11   4   4      486.89      524.07     37.72 o 
 -10   4   4      812.54      824.63     42.45 o 
  -9   4   4       64.97       49.44     15.52 o 
  -8   4   4      200.68      203.07     26.94 o 
  -7   4   4      264.35      204.36     20.60 o 
  -6   4   4     1298.75     1450.81     35.26 o 
  -5   4   4      954.76     1036.07     25.64 o 
  -4   4   4     1255.16     1072.42     24.72 o 
  -3   4   4      735.09      613.54     21.79 o 
  -2   4   4     2779.54     2818.15     51.16 o 
  -1   4   4      962.97     1052.74     23.01 o 
   0   4   4      701.71      801.38     25.66 o 
   1   4   4     2740.32     2725.13     72.55 o 
   2   4   4      825.24      752.78     50.49 o 
   3   4   4       21.86       28.17     21.94 o 
   4   4   4      118.41      152.78     27.18 o 
   5   4   4      149.37      128.88     14.13 o 
   6   4   4      625.16      514.65     46.71 o 
   7   4   4       45.10       47.29     11.92 o 
   8   4   4     1095.43      933.17     41.52 o 
   9   4   4      542.33      647.84     38.31 o 
  10   4   4      830.54      945.71     45.28 o 
  11   4   4      447.43      485.72     47.90 o 
  12   4   4       54.09       38.28     84.53 o 
  13   4   4      167.76      186.15     38.09 o 
  14   4   4      294.06      338.33     46.62 o 
  15   4   4       67.91       74.37     72.06 o 
 -15   5   4        0.32       11.99     29.62 o 
 -14   5   4      295.46      293.03     44.59 o 
 -13   5   4      129.27      159.34     37.91 o 
 -12   5   4       50.10       22.19     29.92 o 
 -11   5   4       11.19        6.94     17.80 o 
 -10   5   4       14.08        0.00     13.99 o 
  -9   5   4      776.74      781.62     57.26 o 
  -8   5   4       46.58       28.14     14.45 o 
  -7   5   4      750.67      911.78     45.04 o 
  -6   5   4       35.20       43.08     10.75 o 
  -5   5   4      173.49      106.81     17.64 o 
  -4   5   4     1407.96     1276.47     34.22 o 
  -3   5   4      786.37      794.08     21.78 o 
  -2   5   4     2098.12     1995.21     36.58 o 
  -1   5   4     1642.57     1705.90     32.66 o 
   0   5   4     1691.49     1712.43     48.54 o 
   1   5   4      541.56      613.66     32.93 o 
   2   5   4     2306.71     1900.77     64.45 o 
   3   5   4      724.24      609.03     35.41 o 
   4   5   4      218.96      222.82     25.64 o 
   5   5   4     1448.09     1541.20     49.94 o 
   6   5   4     1086.97     1156.22     44.06 o 
   7   5   4      610.45      634.11     54.43 o 
   8   5   4        1.84        0.00     15.26 o 
   9   5   4        6.79        0.00     23.83 o 
  10   5   4       81.53       88.75     27.04 o 
  11   5   4      264.58      283.90     32.21 o 
  12   5   4       10.70       20.01     27.68 o 
  13   5   4        4.59       15.12     26.13 o 
  14   5   4       26.52        0.00     26.07 o 
  15   5   4      212.71      329.88     80.54 o 
 -14   6   4      310.16      270.99     45.51 o 
 -13   6   4      157.74      237.69     44.42 o 
 -12   6   4       15.92       10.35     28.55 o 
 -11   6   4        3.63       43.28     26.35 o 
 -10   6   4       66.00       80.91     28.07 o 
  -9   6   4      672.94      721.91     52.61 o 
  -8   6   4      288.91      182.12     25.95 o 
  -7   6   4      138.58      139.91     17.20 o 
  -6   6   4      369.66      414.86     27.09 o 
  -5   6   4     2656.52     2821.21     71.74 o 
  -4   6   4      598.91      528.13     20.50 o 
  -3   6   4      295.64      348.96     23.70 o 
  -2   6   4     6088.07     6020.60     94.75 o 
  -1   6   4     4097.06     3807.53     59.52 o 
   0   6   4     1840.20     1745.45     47.10 o 
   1   6   4      996.71     1039.91     45.18 o 
   2   6   4     3105.69     2921.33     84.06 o 
   3   6   4     1640.21     1463.62     70.31 o 
   4   6   4       26.88       24.38     17.79 o 
   5   6   4      103.05       96.55     18.51 o 
   6   6   4      834.45      796.08     39.79 o 
   7   6   4     3988.60     4199.42    124.04 o 
   8   6   4       37.95       57.38     23.42 o 
   9   6   4       80.51       84.95     22.47 o 
  10   6   4        8.28        0.00     17.68 o 
  11   6   4      221.04      259.97     35.18 o 
  12   6   4       16.25       61.98     28.62 o 
  13   6   4       14.79       15.46     28.64 o 
  14   6   4       20.12        0.00     42.89 o 
 -14   7   4      238.86      292.75     81.29 o 
 -13   7   4       10.02        0.00     28.70 o 
 -12   7   4       58.03      116.68     41.02 o 
 -11   7   4       28.13       20.88     19.00 o 
 -10   7   4      614.52      558.46     42.09 o 
  -9   7   4      824.94      930.44     49.64 o 
  -8   7   4       43.65       47.77     30.70 o 
  -7   7   4      690.11      647.05     39.62 o 
  -6   7   4     2684.50     2593.93     74.16 o 
  -5   7   4      231.12      255.57     31.44 o 
  -4   7   4      179.00      167.81     16.72 o 
  -3   7   4      362.40      358.00     17.89 o 
  -2   7   4     2066.65     1871.28     45.75 o 
  -1   7   4      275.80      466.39     23.57 o 
   0   7   4      191.63      172.06     22.82 o 
   1   7   4     1394.48     1483.10     61.00 o 
   2   7   4     1436.92     1419.74     57.01 o 
   3   7   4       62.47       30.14     17.37 o 
   4   7   4       68.68       56.15     23.94 o 
   5   7   4      587.20      648.85     46.74 o 
   6   7   4     3413.36     3632.87     91.49 o 
   7   7   4     1376.51     1257.55     88.89 o 
   8   7   4      225.16      162.87     27.76 o 
   9   7   4        5.67        0.00     19.18 o 
  10   7   4      754.85      902.72     84.96 o 
  11   7   4        0.51        7.46     19.56 o 
  12   7   4        2.88       10.02     28.86 o 
  13   7   4        1.98        0.00     41.14 o 
 -13   8   4      208.33      174.03     37.61 o 
 -12   8   4       46.28       45.21     37.30 o 
 -11   8   4      125.83      220.71     37.62 o 
 -10   8   4      205.01      224.25     36.94 o 
  -9   8   4        8.17        7.10     17.85 o 
  -8   8   4      255.99      284.78     32.21 o 
  -7   8   4     1066.07     1290.61     54.52 o 
  -6   8   4       68.92       47.78     18.25 o 
  -5   8   4      149.05       92.06     27.05 o 
  -4   8   4        0.07        0.00     18.14 o 
  -3   8   4     1750.53     1869.75     58.26 o 
  -2   8   4        0.80        5.25     19.57 o 
  -1   8   4      769.08      637.71     43.83 o 
   0   8   4      549.98      478.80     29.02 o 
   1   8   4     1907.51     1899.15    107.76 o 
   2   8   4      665.09      748.02     45.14 o 
   3   8   4       39.19        9.10     19.07 o 
   4   8   4      650.89      682.82     47.24 o 
   5   8   4      406.79      402.71     33.28 o 
   6   8   4      125.33      113.26     23.41 o 
   7   8   4       41.29       10.80     18.12 o 
   8   8   4      662.80      766.88     69.96 o 
   9   8   4      148.80      129.16     28.69 o 
  10   8   4        8.44       47.60     25.04 o 
  11   8   4       71.52       55.90     26.95 o 
  12   8   4      100.25       76.08     34.72 o 
 -11   9   4      312.05      315.14     38.44 o 
 -10   9   4      147.62      131.47     33.78 o 
  -9   9   4        4.34       13.70     19.48 o 
  -8   9   4      215.48      247.54     32.13 o 
  -7   9   4       86.44       75.94     29.62 o 
  -6   9   4       13.54        0.00     19.67 o 
  -5   9   4       38.92       57.31     30.42 o 
  -4   9   4     1016.49     1001.98     64.79 o 
  -3   9   4     1278.09     1071.21     96.99 o 
  -2   9   4       99.64      133.99     22.60 o 
  -1   9   4      729.95      712.30     40.33 o 
   0   9   4      528.35      576.64     44.41 o 
   1   9   4      138.59      104.33     48.50 o 
   2   9   4      659.29      721.69     51.24 o 
   3   9   4      226.64      237.44     26.72 o 
   4   9   4      466.85      445.49     42.16 o 
   5   9   4      177.21      162.63     40.10 o 
   6   9   4      102.40      144.92     26.42 o 
   7   9   4      443.67      438.96     38.69 o 
   8   9   4      425.53      413.21     39.83 o 
   9   9   4       34.89       41.92     23.44 o 
  10   9   4       95.97       81.85     27.05 o 
  11   9   4      130.02      119.14     37.77 o 
 -10  10   4       29.78       43.39     31.43 o 
  -9  10   4      447.81      441.40    109.71 o 
  -8  10   4       47.37       46.60     38.40 o 
  -7  10   4      119.34      130.32     36.18 o 
  -6  10   4       82.53       34.26     27.93 o 
  -5  10   4      702.58      752.50     62.68 o 
  -4  10   4       44.27       53.73     28.03 o 
  -3  10   4        0.96        2.98     23.07 o 
  -2  10   4      624.35      587.81     53.81 o 
  -1  10   4     1553.06     1552.04     95.12 o 
   0  10   4        6.05       14.54     20.97 o 
   1  10   4      155.68      137.82     31.03 o 
   2  10   4      314.41      352.09     51.11 o 
   3  10   4     2638.84     2459.49    110.21 o 
   4  10   4       37.34        0.00     22.77 o 
   5  10   4      179.28      216.60     25.83 o 
   6  10   4       19.35       29.21     18.26 o 
   7  10   4      869.76      935.97     45.74 o 
   8  10   4      105.93      131.59     29.23 o 
   9  10   4       40.06       50.53     31.98 o 
  10  10   4        4.47        0.00     29.31 o 
  -8  11   4       11.38        8.32     25.92 o 
  -7  11   4       33.98       37.33     29.82 o 
  -6  11   4      898.60      794.95     68.23 o 
  -5  11   4       26.61        0.00     24.89 o 
  -4  11   4        0.56        0.00     23.14 o 
  -3  11   4       62.87       45.12     27.56 o 
  -2  11   4      517.14      530.22     55.95 o 
  -1  11   4        0.89        0.00     22.34 o 
   0  11   4        6.94        0.00     21.85 o 
   1  11   4      231.80      215.73     37.60 o 
   2  11   4      451.51      484.18     49.72 o 
   3  11   4      619.66      605.75     86.90 o 
   4  11   4       33.20       69.29     30.67 o 
   5  11   4      108.14       66.20     25.83 o 
   6  11   4      785.43      746.22     51.16 o 
   7  11   4      103.30       92.25     28.50 o 
   8  11   4       40.56       42.89     27.96 o 
  -5  12   4      577.78      668.90     69.20 o 
  -4  12   4        0.42        0.27     28.25 o 
  -3  12   4      475.25      584.39    125.79 o 
  -2  12   4      121.05      133.87     38.45 o 
  -1  12   4      584.25      665.56     80.66 o 
   0  12   4       37.85       16.76     29.53 o 
   1  12   4      304.01      272.78     67.82 o 
   2  12   4      246.02      201.87     40.93 o 
   3  12   4      822.41      808.48     64.44 o 
   4  12   4        3.90       13.69     23.24 o 
   5  12   4      362.40      311.48     39.65 o 
 -15   0   5      110.89       59.34     44.63 o 
 -13   0   5      574.66      579.22     73.06 o 
 -11   0   5       20.18       67.82     32.66 o 
  -9   0   5      202.23      236.13     41.64 o 
  -7   0   5     3914.96     3830.62    146.36 o 
  -5   0   5      655.83      691.42     48.87 o 
  -1   0   5    80159.97    83614.96   2024.40 o 
   1   0   5    20757.84    21227.73    379.15 o 
   3   0   5     2598.76     2072.93     59.09 o 
   5   0   5     2071.39     1969.45     60.21 o 
   7   0   5     1261.19     1342.92     53.32 o 
   9   0   5     1004.78     1058.85     80.41 o 
  11   0   5        8.04        0.00     16.64 o 
  13   0   5      649.34      647.84     51.41 o 
  15   0   5      158.40      108.96     46.13 o 
 -16   1   5      270.10      235.20     46.21 o 
 -15   1   5       26.45       43.11     67.45 o 
 -14   1   5        1.59        3.86     26.93 o 
 -13   1   5      113.99       77.92     28.08 o 
 -12   1   5      258.28      289.07     39.05 o 
 -11   1   5      523.45      486.73     34.77 o 
 -10   1   5      181.16      219.65     25.47 o 
  -9   1   5      108.75      101.06     18.36 o 
  -8   1   5     2447.56     2544.72     71.63 o 
  -7   1   5      254.36      313.61     23.65 o 
  -6   1   5       82.21      126.46     16.12 o 
  -5   1   5       95.08       78.15     13.82 o 
  -4   1   5      272.58      241.30     15.58 o 
  -3   1   5       93.58      103.57      9.83 o 
  -2   1   5     5585.27     5617.02     81.78 o 
  -1   1   5    24096.29    25978.01    326.24 o 
   0   1   5    32853.16    33174.97    410.62 o 
   1   1   5        3.68        0.00     10.90 o 
   2   1   5     3517.50     3777.40     59.49 o 
   3   1   5      816.36      861.25     23.79 o 
   4   1   5      103.97       91.53     10.52 o 
   5   1   5     4217.85     4311.81     62.82 o 
   6   1   5       68.54      130.60     15.55 o 
   7   1   5      105.93      139.61     20.47 o 
   8   1   5     2026.00     1715.64     37.97 o 
   9   1   5      443.51      487.55     37.71 o 
  10   1   5        3.54        0.00     11.49 o 
  11   1   5        1.21        0.00     14.55 o 
  12   1   5      714.27      771.46     80.87 o 
  13   1   5       34.77       29.55     19.35 o 
  14   1   5        0.11        5.58     19.17 o 
  15   1   5        7.12       16.77     23.58 o 
  16   1   5       78.59       96.28     33.33 o 
 -16   2   5        4.60       15.44     39.52 o 
 -15   2   5      154.06      138.65     36.44 o 
 -14   2   5        0.97        0.00     18.56 o 
 -13   2   5      101.64      149.96     26.56 o 
 -12   2   5       29.93        0.64     16.55 o 
 -11   2   5      242.11      251.33     45.72 o 
 -10   2   5       61.38       47.74     16.50 o 
  -9   2   5     2166.07     2153.62     63.14 o 
  -8   2   5      272.31      356.30     26.37 o 
  -7   2   5     1056.41     1036.54     84.05 o 
  -6   2   5     1624.95     1489.29     54.43 o 
  -5   2   5     1854.00     1639.39     38.35 o 
  -4   2   5        1.44        6.84      6.87 o 
  -3   2   5        5.26       15.89      7.17 o 
  -2   2   5     2553.25     2483.21     51.68 o 
  -1   2   5     1524.09     1897.71     36.25 o 
   0   2   5     6151.10     6370.27     90.12 o 
   1   2   5     1477.63     1800.54     29.47 o 
   2   2   5      921.97     1177.84     29.67 o 
   3   2   5     1790.26     1945.12     38.04 o 
   4   2   5       73.01       69.29      8.49 o 
   5   2   5     1058.40     1086.57     30.09 o 
   6   2   5      131.09      168.89     17.69 o 
   7   2   5      288.81      283.13     21.59 o 
   8   2   5       90.99       85.97     13.73 o 
   9   2   5      375.48      441.79     42.27 o 
  10   2   5        2.56        0.00     13.05 o 
  11   2   5       20.64        7.40     15.80 o 
  12   2   5      253.17      214.34     33.65 o 
  13   2   5       13.21       11.18     18.24 o 
  14   2   5        0.08        0.00     23.88 o 
  15   2   5      164.92      252.08     67.57 o 
 -16   3   5      141.76      176.03     33.57 o 
 -15   3   5       39.91       23.87     22.15 o 
 -14   3   5       27.28       19.00     21.15 o 
 -13   3   5       43.87       29.25     23.31 o 
 -12   3   5        8.36        7.25     18.51 o 
 -11   3   5      274.21      250.98     28.64 o 
 -10   3   5      263.43      258.87     27.42 o 
  -9   3   5       40.94       36.74     15.79 o 
  -8   3   5      721.03      719.83     69.70 o 
  -7   3   5      705.62      869.82     44.75 o 
  -6   3   5        9.20        4.83     11.12 o 
  -5   3   5      153.38      174.04     16.48 o 
  -4   3   5      899.91      927.98     27.87 o 
  -3   3   5      765.58      945.90     26.61 o 
  -2   3   5     1981.51     2052.70     40.63 o 
  -1   3   5     7203.97     7874.47    111.46 o 
   0   3   5     3362.06     3676.23     58.96 o 
   1   3   5      278.29      241.74     11.85 o 
   2   3   5      467.80      418.77     27.22 o 
   3   3   5     4495.97     4089.90     75.65 o 
   4   3   5     1225.40     1226.28     34.86 o 
   5   3   5     2059.73     2028.42     43.09 o 
   6   3   5      328.84      269.30     17.03 o 
   7   3   5       68.12       70.64     13.01 o 
   8   3   5     2037.13     2102.33     50.05 o 
   9   3   5      168.42      156.79     18.35 o 
  10   3   5      156.44      145.04     22.79 o 
  11   3   5      134.33      167.70     33.49 o 
  12   3   5      126.74      130.13     33.19 o 
  13   3   5       21.65       74.16     28.98 o 
  14   3   5       41.62       87.08     30.70 o 
  15   3   5       15.62       14.25     29.08 o 
 -15   4   5       84.71       60.20     31.62 o 
 -14   4   5        0.23        2.32     20.55 o 
 -13   4   5        4.48        0.00     18.48 o 
 -12   4   5      123.24      157.62     26.52 o 
 -11   4   5       83.72       85.19     21.44 o 
 -10   4   5        6.70       15.86     15.86 o 
  -9   4   5       12.01       35.42     15.71 o 
  -8   4   5      410.14      416.74     28.88 o 
  -7   4   5     3441.69     3341.41     67.81 o 
  -6   4   5     1232.61     1491.79     39.85 o 
  -5   4   5      486.90      427.85     21.36 o 
  -4   4   5      163.29      190.55     20.17 o 
  -3   4   5     7003.51     6585.48    101.01 o 
  -2   4   5       43.36       38.29      8.89 o 
  -1   4   5     1757.94     1863.98     38.59 o 
   0   4   5     2637.37     2538.36     46.04 o 
   1   4   5     8108.41     8470.02    119.19 o 
   2   4   5      992.42      865.73     42.02 o 
   3   4   5      705.06      568.12     34.35 o 
   4   4   5      705.88      624.22     22.84 o 
   5   4   5      446.32      494.31     29.80 o 
   6   4   5      376.89      377.46     26.18 o 
   7   4   5      173.51      153.64     20.59 o 
   8   4   5      780.92      833.04     39.23 o 
   9   4   5      470.72      404.32     55.69 o 
  10   4   5      215.94      207.07     34.64 o 
  11   4   5        4.12        0.00     26.06 o 
  12   4   5       31.18       37.68     24.84 o 
  13   4   5      359.36      415.50     49.35 o 
  14   4   5       23.28       14.71     28.65 o 
  15   4   5       43.80       20.94     29.80 o 
 -15   5   5       55.78       31.68     30.81 o 
 -14   5   5        2.98        2.59     26.32 o 
 -13   5   5      126.13       80.31     29.15 o 
 -12   5   5      309.41      324.31     53.23 o 
 -11   5   5      460.69      433.20     35.40 o 
 -10   5   5       87.56       86.83     20.72 o 
  -9   5   5      890.43      851.08     68.31 o 
  -8   5   5     2207.72     2323.08     57.25 o 
  -7   5   5      539.21      510.78     33.69 o 
  -6   5   5       40.02       62.62     11.74 o 
  -5   5   5     1948.53     1741.54     43.84 o 
  -4   5   5      981.56     1034.05     37.45 o 
  -3   5   5      231.25      195.32     13.07 o 
  -2   5   5        5.00        0.00      5.71 o 
  -1   5   5      464.49      384.33     15.44 o 
   0   5   5     3995.19     4301.95     70.35 o 
   1   5   5     1066.56     1040.05     88.14 o 
   2   5   5      330.48      362.93     28.74 o 
   3   5   5      134.43      132.43     36.15 o 
   4   5   5      193.98      233.22     27.36 o 
   5   5   5     1082.00     1109.15     53.33 o 
   6   5   5      111.53      146.60     21.28 o 
   7   5   5     1244.01     1158.73     65.40 o 
   8   5   5     2467.04     2440.02     71.87 o 
   9   5   5      188.48      208.68     47.84 o 
  10   5   5        8.18        7.51     17.11 o 
  11   5   5      615.95      639.03     55.34 o 
  12   5   5       62.94       49.31     30.12 o 
  13   5   5       51.14       61.59     30.68 o 
  14   5   5        3.01       20.43     55.23 o 
 -14   6   5        0.06        0.00     27.41 o 
 -13   6   5       95.08       30.45     29.77 o 
 -12   6   5      239.22      229.32     40.77 o 
 -11   6   5      361.71      393.63     37.40 o 
 -10   6   5       38.31       16.15     18.49 o 
  -9   6   5     1526.11     1294.18     72.19 o 
  -8   6   5     1983.88     1973.00     53.24 o 
  -7   6   5      761.20      667.29     40.62 o 
  -6   6   5      461.89      524.89     31.06 o 
  -5   6   5      895.69      753.39     32.93 o 
  -4   6   5     1224.69     1368.42     56.95 o 
  -3   6   5        4.20        5.49      7.52 o 
  -2   6   5      480.79      499.49     19.42 o 
  -1   6   5     1708.30     1632.85     34.05 o 
   0   6   5     2209.72     2184.35     62.80 o 
   1   6   5      870.52      853.43     41.90 o 
   2   6   5      128.68      138.68     21.58 o 
   3   6   5      144.19      152.51     24.32 o 
   4   6   5     2376.44     2301.68    108.59 o 
   5   6   5      298.71      298.03     27.26 o 
   6   6   5       45.38       78.77     19.70 o 
   7   6   5     1841.15     1842.39     61.88 o 
   8   6   5      279.68      404.13     53.82 o 
   9   6   5       73.92       75.75     23.48 o 
  10   6   5        0.47        0.00     24.82 o 
  11   6   5      830.40      850.49     63.58 o 
  12   6   5      310.30      329.42     46.57 o 
  13   6   5       14.92        0.00     27.93 o 
  14   6   5       14.05        6.85     30.98 o 
 -13   7   5       39.20       36.00     23.13 o 
 -12   7   5      127.00      142.49     28.30 o 
 -11   7   5      159.30      136.97     28.17 o 
 -10   7   5       18.70       18.42     18.24 o 
  -9   7   5       34.23       53.29     19.69 o 
  -8   7   5     2161.44     2259.67     72.01 o 
  -7   7   5     1091.49     1251.34     51.28 o 
  -6   7   5       44.86       83.69     22.59 o 
  -5   7   5      511.54      586.25     49.58 o 
  -4   7   5      596.21      719.09     37.26 o 
  -3   7   5     2149.54     2202.27     50.80 o 
  -2   7   5      620.65      617.91     26.31 o 
  -1   7   5      978.68     1080.14     45.74 o 
   0   7   5     1984.38     2040.67     49.38 o 
   1   7   5     1280.71     1194.49     42.09 o 
   2   7   5      194.50      203.41     26.75 o 
   3   7   5      758.22      811.44     93.88 o 
   4   7   5     1067.98     1200.58     84.03 o 
   5   7   5      137.24      161.70     29.68 o 
   6   7   5       17.39        0.00     26.33 o 
   7   7   5     1101.21     1057.42     80.64 o 
   8   7   5      762.68      818.05     47.04 o 
   9   7   5       19.28       15.41     19.49 o 
  10   7   5       18.52       31.96     20.76 o 
  11   7   5       44.18       58.36     24.48 o 
  12   7   5       68.75       51.89     33.76 o 
  13   7   5      163.77      154.61     55.60 o 
 -12   8   5      191.52      151.98     29.27 o 
 -11   8   5       10.09       17.58     20.47 o 
 -10   8   5       70.48       32.31     39.99 o 
  -9   8   5       96.65      108.28     24.23 o 
  -8   8   5      889.24      781.69     83.16 o 
  -7   8   5        5.34        8.87     16.47 o 
  -6   8   5        0.29        3.10     15.00 o 
  -5   8   5      302.14      304.14     39.89 o 
  -4   8   5      518.90      389.29     41.70 o 
  -3   8   5       30.45       13.89     21.07 o 
  -2   8   5      308.82      269.22     25.50 o 
  -1   8   5      854.95      824.21     34.62 o 
   0   8   5     2270.25     2001.71     51.02 o 
   1   8   5       15.06       35.72     17.62 o 
   2   8   5      269.08      295.39     26.14 o 
   3   8   5      146.05      190.73     43.39 o 
   4   8   5      936.60      889.46    150.60 o 
   5   8   5        4.89       11.36     20.79 o 
   6   8   5      200.84      228.93     43.91 o 
   7   8   5      930.34      859.46     48.51 o 
   8   8   5      580.55      592.00     43.64 o 
   9   8   5       67.28       58.86     40.14 o 
  10   8   5       78.61       42.57     24.93 o 
  11   8   5       22.54       32.42     25.56 o 
  12   8   5      173.90      317.16     51.47 o 
 -11   9   5        6.72       21.21     23.39 o 
 -10   9   5        0.02        0.00     18.08 o 
  -9   9   5      700.73      729.61     48.42 o 
  -8   9   5      298.36      282.32     45.13 o 
  -7   9   5        3.01       39.35     25.98 o 
  -6   9   5        1.03        5.00     21.69 o 
  -5   9   5      364.48      425.94     48.00 o 
  -4   9   5      660.65      702.74     56.42 o 
  -3   9   5        5.44        0.00     21.33 o 
  -2   9   5        9.74       56.66     25.34 o 
  -1   9   5      503.24      635.01     39.27 o 
   0   9   5      161.25      157.21     23.88 o 
   1   9   5       19.75       19.99     20.84 o 
   2   9   5       46.33       41.74     18.00 o 
   3   9   5        6.68       14.80     15.80 o 
   4   9   5       87.70      135.92     29.85 o 
   5   9   5        9.70       14.23     18.71 o 
   6   9   5      112.35       78.36     24.25 o 
   7   9   5        9.18       28.38     22.52 o 
   8   9   5        2.20        0.00     31.92 o 
   9   9   5       23.44       21.12     23.01 o 
  10   9   5        7.26       26.23     26.34 o 
  11   9   5      107.88       87.43     36.72 o 
 -10  10   5       25.81        8.35     25.52 o 
  -9  10   5      195.80      179.70     40.36 o 
  -8  10   5      146.73      203.82     70.94 o 
  -7  10   5      180.27      196.79     76.05 o 
  -6  10   5       43.93       49.28     28.75 o 
  -5  10   5      498.71      460.43     53.24 o 
  -4  10   5      561.92      605.34     56.76 o 
  -3  10   5      147.93      137.96     34.09 o 
  -2  10   5      113.72       38.43     26.34 o 
  -1  10   5        3.89       27.03     29.67 o 
   0  10   5      155.63      160.59     26.41 o 
   1  10   5     1064.09     1054.90     75.55 o 
   2  10   5       32.44       31.05     23.25 o 
   3  10   5      549.84      464.31     46.18 o 
   4  10   5       74.25       86.22     22.68 o 
   5  10   5      590.88      664.17     41.24 o 
   6  10   5       15.57        8.21     17.35 o 
   7  10   5       29.23       11.47     24.92 o 
   8  10   5      112.06      168.44     55.98 o 
   9  10   5      201.76      268.80     38.91 o 
  -8  11   5        2.36        0.00     34.78 o 
  -7  11   5      652.41      674.07     66.84 o 
  -6  11   5       86.26       27.58     30.89 o 
  -5  11   5      495.10      531.88     60.38 o 
  -4  11   5       78.21       66.41     31.47 o 
  -3  11   5      987.62     1087.33     99.11 o 
  -2  11   5      113.34       94.01     43.63 o 
  -1  11   5      227.89      215.77     40.01 o 
   0  11   5      168.95      132.02     34.15 o 
   1  11   5      800.80      761.11     61.62 o 
   2  11   5      141.87      134.05     34.95 o 
   3  11   5     1209.97     1255.67     72.02 o 
   4  11   5       11.84        0.00     36.15 o 
   5  11   5      719.81      651.28     48.91 o 
   6  11   5       86.18      107.70     28.57 o 
   7  11   5      286.48      334.29     66.80 o 
  -5  12   5       98.11       68.59     80.66 o 
  -4  12   5      975.53     1249.38     86.38 o 
  -3  12   5      141.10       36.90     31.54 o 
  -2  12   5        4.50        0.00     30.17 o 
  -1  12   5      141.72       99.44     34.97 o 
   0  12   5      756.66      737.01     64.78 o 
   1  12   5      167.46      155.52     48.12 o 
   2  12   5        6.16        0.00     43.14 o 
   3  12   5        3.71        0.00     26.15 o 
   4  12   5      919.94      887.67     66.30 o 
 -16   0   6        0.68        0.00     37.90 o 
 -14   0   6      459.34      398.95     71.31 o 
 -12   0   6     1671.17     1680.81    113.20 o 
 -10   0   6     1523.25     1138.74     84.78 o 
  -8   0   6     3929.01     3507.98    144.62 o 
  -6   0   6      351.79      347.83     40.39 o 
  -4   0   6     1722.19     1233.56     38.19 o 
  -2   0   6     3337.68     3379.41     75.40 o 
   0   0   6     8526.53     9439.01    180.78 o 
   2   0   6      718.09      608.77     28.37 o 
   4   0   6     1145.97     1088.47     53.73 o 
   6   0   6    11328.52    11219.91    228.67 o 
   8   0   6     1375.22     1500.38     60.56 o 
  10   0   6      410.85      374.29     43.14 o 
  12   0   6      590.97      537.67     47.16 o 
  14   0   6       71.18       66.57     40.64 o 
 -16   1   6       22.85       51.19     36.90 o 
 -15   1   6      370.73      340.73     49.86 o 
 -14   1   6       18.51       27.07     26.16 o 
 -13   1   6       94.83       40.25     25.03 o 
 -12   1   6      426.15      371.51     79.91 o 
 -11   1   6      280.39      322.85     36.43 o 
 -10   1   6      217.27      231.69     27.22 o 
  -9   1   6      707.29      648.17     36.59 o 
  -8   1   6      120.79      112.01     18.12 o 
  -7   1   6     6263.36     6487.35    306.55 o 
  -6   1   6        5.94       19.59      8.72 o 
  -5   1   6      625.24      416.73     19.69 o 
  -4   1   6      310.34      419.63     18.19 o 
  -3   1   6      382.90      377.14     16.43 o 
  -2   1   6      526.35      631.21     25.52 o 
  -1   1   6    10230.65    10729.24    144.33 o 
   0   1   6      158.41      168.99      9.67 o 
   1   1   6       33.48       97.44     10.69 o 
   2   1   6     3139.67     3063.40     52.30 o 
   3   1   6      799.94      699.29     22.37 o 
   4   1   6      240.35      229.40     14.85 o 
   5   1   6      651.04      759.88     25.82 o 
   6   1   6     5221.83     5096.46    104.94 o 
   7   1   6      486.23      624.50     34.27 o 
   8   1   6        2.20        0.03      9.98 o 
   9   1   6      893.57      825.60     33.89 o 
  10   1   6      138.23      139.64     33.26 o 
  11   1   6       26.03       43.08     15.68 o 
  12   1   6      159.16      171.59     26.60 o 
  13   1   6      304.11      318.42     38.32 o 
  14   1   6       59.41       17.53     20.36 o 
  15   1   6       40.98      118.23     27.88 o 
 -16   2   6       59.39       94.65     33.38 o 
 -15   2   6        2.38        1.36     27.58 o 
 -14   2   6      145.47      118.36     31.09 o 
 -13   2   6        8.72       14.96     18.32 o 
 -12   2   6      139.28      130.43     43.02 o 
 -11   2   6      300.25      336.09     31.95 o 
 -10   2   6      706.60      741.65     64.14 o 
  -9   2   6      114.79      164.48     42.00 o 
  -8   2   6       13.23       22.96     13.05 o 
  -7   2   6       85.66      127.12     15.17 o 
  -6   2   6     4137.91     4470.40     78.30 o 
  -5   2   6     1554.12     1779.62     80.04 o 
  -4   2   6      132.27      100.59     12.78 o 
  -3   2   6      616.51      632.23     21.68 o 
  -2   2   6     3969.43     3496.89     58.68 o 
  -1   2   6      122.48      116.17     12.63 o 
   0   2   6     2459.54     2637.11     40.02 o 
   1   2   6      549.07      428.10     16.37 o 
   2   2   6     3867.09     3707.40     60.44 o 
   3   2   6      334.99      291.87     15.15 o 
   4   2   6      218.85      208.89     12.04 o 
   5   2   6      748.16      676.71     20.93 o 
   6   2   6     3720.47     3701.20     59.89 o 
   7   2   6      203.83      173.11     13.99 o 
   8   2   6       29.01       28.08     20.22 o 
   9   2   6      237.35      267.40     25.77 o 
  10   2   6       71.47       87.06     22.52 o 
  11   2   6        1.85        0.00     14.87 o 
  12   2   6        7.94       40.71     19.34 o 
  13   2   6       27.30       44.35     26.79 o 
  14   2   6      560.91      566.85     55.09 o 
  15   2   6        6.77        0.00     25.97 o 
 -16   3   6        0.46        0.00     28.83 o 
 -15   3   6      243.51      232.72     60.10 o 
 -14   3   6      221.58      210.46     31.76 o 
 -13   3   6        2.14        9.88     19.13 o 
 -12   3   6      173.73      149.36     26.90 o 
 -11   3   6      328.12      269.20     30.18 o 
 -10   3   6      306.25      297.25     29.15 o 
  -9   3   6        0.98        0.00     13.56 o 
  -8   3   6      177.77      158.72     21.25 o 
  -7   3   6     4237.46     4251.32     79.33 o 
  -6   3   6      121.62      256.26     18.66 o 
  -5   3   6      475.64      578.85     24.34 o 
  -4   3   6       19.41        7.40      8.38 o 
  -3   3   6       80.06       92.58     11.02 o 
  -2   3   6      643.89      628.16     21.53 o 
  -1   3   6      493.01      499.77     18.59 o 
   0   3   6     4721.44     4634.23     72.33 o 
   1   3   6      662.07      646.23     30.95 o 
   2   3   6       11.01       11.77      7.62 o 
   3   3   6      979.25     1103.19     32.20 o 
   4   3   6       40.30       19.21     10.18 o 
   5   3   6     1429.46     1409.30     35.35 o 
   6   3   6       79.96       43.70      9.99 o 
   7   3   6       81.55       72.12     17.94 o 
   8   3   6      451.44      520.54     25.57 o 
   9   3   6      737.48      695.87     36.22 o 
  10   3   6      693.45      842.96     55.87 o 
  11   3   6       72.45       87.76     29.17 o 
  12   3   6       47.82       53.68     26.15 o 
  13   3   6       84.57      113.55     40.52 o 
  14   3   6       27.14       17.11     27.60 o 
  15   3   6       19.44       84.14     32.96 o 
 -15   4   6      120.56      107.47     29.37 o 
 -14   4   6      325.24      288.72     39.31 o 
 -13   4   6      132.83      138.56     37.89 o 
 -12   4   6       28.25       65.12     20.97 o 
 -11   4   6      802.29      985.70     92.88 o 
 -10   4   6      618.41      650.76     42.79 o 
  -9   4   6      367.53      340.75     27.03 o 
  -8   4   6      534.37      540.44     28.49 o 
  -7   4   6       51.26       42.68     12.37 o 
  -6   4   6        9.37        7.31      9.52 o 
  -5   4   6     1169.90     1322.92     51.72 o 
  -4   4   6      507.36      409.87     20.37 o 
  -3   4   6       49.00       73.75     10.83 o 
  -2   4   6     1344.60     1200.71     26.11 o 
  -1   4   6     3425.23     3833.78    111.49 o 
   0   4   6      275.24      336.35     21.38 o 
   1   4   6      408.60      293.94     14.49 o 
   2   4   6     1735.48     1742.55     43.87 o 
   3   4   6      661.72      778.88     26.05 o 
   4   4   6      362.01      458.20     21.24 o 
   5   4   6      688.82      790.35     41.36 o 
   6   4   6     3175.44     3274.01     78.12 o 
   7   4   6       14.04        0.00     12.52 o 
   8   4   6       65.72       81.22     18.40 o 
   9   4   6        4.42        0.00     18.63 o 
  10   4   6      487.91      539.20     49.05 o 
  11   4   6       27.35       14.31     22.64 o 
  12   4   6        6.33        1.37     26.80 o 
  13   4   6      101.21       89.68     33.39 o 
  14   4   6       53.65       21.22     28.46 o 
  15   4   6        2.07       14.94     29.98 o 
 -15   5   6       96.08      225.67     48.87 o 
 -14   5   6       64.15       75.76     33.14 o 
 -13   5   6      120.62      107.25     34.79 o 
 -12   5   6       82.38       62.08     23.63 o 
 -11   5   6      258.16      224.17     24.83 o 
 -10   5   6        2.85        0.00     12.93 o 
  -9   5   6     1233.50     1223.31     44.51 o 
  -8   5   6      300.27      222.88     21.50 o 
  -7   5   6       76.40       96.26     15.49 o 
  -6   5   6      341.37      291.58     20.62 o 
  -5   5   6     1313.00     1276.80     37.17 o 
  -4   5   6      646.90      466.05     27.44 o 
  -3   5   6     3767.52     4408.91     66.55 o 
  -2   5   6     1578.22     1444.60     38.37 o 
  -1   5   6     4699.07     4866.15     80.15 o 
   0   5   6     1813.71     1652.15     36.85 o 
   1   5   6     8279.62     8887.22    127.61 o 
   2   5   6        6.87       18.64     23.44 o 
   3   5   6     2738.42     2512.11     79.13 o 
   4   5   6      470.35      431.38     35.10 o 
   5   5   6      409.49      429.71     37.03 o 
   6   5   6       15.72        0.00     13.63 o 
   7   5   6     2059.19     2000.84     86.07 o 
   8   5   6        5.56        0.00     14.92 o 
   9   5   6      896.46      840.80     45.02 o 
  10   5   6      119.43       88.06     41.02 o 
  11   5   6       32.09       54.94     28.25 o 
  12   5   6        2.46        5.61     29.17 o 
  13   5   6      485.60      448.97     90.76 o 
  14   5   6      155.79      203.60     57.10 o 
 -14   6   6      108.86      120.07     28.07 o 
 -13   6   6       96.74       77.13     24.68 o 
 -12   6   6       54.97       64.26     22.43 o 
 -11   6   6       61.09       60.92     21.53 o 
 -10   6   6      129.42      135.48     26.53 o 
  -9   6   6      165.17      217.99     40.20 o 
  -8   6   6       21.85       34.19     13.63 o 
  -7   6   6     1497.74     1592.61     46.55 o 
  -6   6   6     1116.89     1207.63     39.02 o 
  -5   6   6     1050.28     1059.49     35.59 o 
  -4   6   6      219.36      135.27     19.76 o 
  -3   6   6        6.53        7.17      9.23 o 
  -2   6   6     6046.71     6177.58     88.07 o 
  -1   6   6     1087.29     1039.91     26.85 o 
   0   6   6     2022.10     1984.02     88.92 o 
   1   6   6      518.23      470.50     44.37 o 
   2   6   6      822.20      888.69     44.87 o 
   3   6   6      610.03      572.20     60.84 o 
   4   6   6      495.91      500.02     39.42 o 
   5   6   6     2470.97     2553.32     88.47 o 
   6   6   6      133.68      126.01     36.42 o 
   7   6   6      454.78      474.48     54.36 o 
   8   6   6      183.02      150.29     26.47 o 
   9   6   6      371.64      367.43     37.53 o 
  10   6   6      118.71       92.21     37.90 o 
  11   6   6      259.64      190.28     39.15 o 
  12   6   6        0.91       38.66     27.41 o 
  13   6   6      183.91      213.35     65.33 o 
 -13   7   6        9.80       11.86     22.04 o 
 -12   7   6        8.53        0.00     25.21 o 
 -11   7   6        0.54        7.09     19.02 o 
 -10   7   6      151.58      115.47     24.97 o 
  -9   7   6        4.51        0.62     16.64 o 
  -8   7   6      472.91      573.65     50.39 o 
  -7   7   6      714.22      696.18     40.57 o 
  -6   7   6      629.10      725.71     51.81 o 
  -5   7   6       94.01      181.98     24.07 o 
  -4   7   6        6.50        4.62     10.58 o 
  -3   7   6       19.71        0.00     14.15 o 
  -2   7   6      693.05      732.05     32.03 o 
  -1   7   6      155.41      202.82     17.29 o 
   0   7   6        1.30        2.64      9.24 o 
   1   7   6     1012.22     1082.91     42.16 o 
   2   7   6     2010.12     2047.02     80.29 o 
   3   7   6      509.29      615.34     46.13 o 
   4   7   6       29.48       35.77     24.44 o 
   5   7   6      619.32      637.65     49.23 o 
   6   7   6     3328.18     3383.79     90.55 o 
   7   7   6        9.18       31.75     19.23 o 
   8   7   6       68.43      118.53     26.42 o 
   9   7   6        0.51        0.00     16.56 o 
  10   7   6      159.22      237.24     33.68 o 
  11   7   6       20.92       26.04     30.61 o 
  12   7   6       23.54       31.01     37.90 o 
  13   7   6       13.57       51.26     36.21 o 
 -12   8   6       56.29       62.94     24.99 o 
 -11   8   6      159.68      161.84     41.73 o 
 -10   8   6       45.27       49.94     22.17 o 
  -9   8   6       46.07       45.50     21.15 o 
  -8   8   6      948.12      972.94     51.25 o 
  -7   8   6      405.29      418.28     35.20 o 
  -6   8   6      593.09      813.06     58.83 o 
  -5   8   6      163.81      137.95     61.71 o 
  -4   8   6       89.62       53.29     23.06 o 
  -3   8   6     1408.60     1431.58    110.33 o 
  -2   8   6      680.91      620.04     35.23 o 
  -1   8   6        0.95       12.19     11.23 o 
   0   8   6      442.22      447.14     25.76 o 
   1   8   6      374.64      331.15     23.80 o 
   2   8   6       23.31       30.21     19.07 o 
   3   8   6       95.35       46.83     26.55 o 
   4   8   6      412.73      405.93     60.59 o 
   5   8   6       67.28      109.77     48.37 o 
   6   8   6      587.55      656.37     43.70 o 
   7   8   6        4.77       62.04     20.59 o 
   8   8   6      359.36      414.78     53.22 o 
   9   8   6      100.23      142.31     36.92 o 
  10   8   6       41.99       55.91     26.09 o 
  11   8   6        7.54       34.15     32.04 o 
  12   8   6       91.50      148.82     44.07 o 
 -11   9   6        6.99        0.00     20.49 o 
 -10   9   6      134.53       96.09     26.99 o 
  -9   9   6      107.89      103.09     34.74 o 
  -8   9   6       25.19       34.66     26.71 o 
  -7   9   6      428.90      434.67     51.07 o 
  -6   9   6      122.29      191.47     38.00 o 
  -5   9   6       11.80       13.85     23.82 o 
  -4   9   6      561.50      609.97     53.94 o 
  -3   9   6      548.13      475.90     65.08 o 
  -2   9   6      536.82      574.81     49.76 o 
  -1   9   6      401.96      434.64     44.51 o 
   0   9   6     2460.46     2330.32     70.66 o 
   1   9   6     1460.24     1347.54     44.90 o 
   2   9   6      694.10      779.55     41.30 o 
   3   9   6        0.28        0.00     14.37 o 
   4   9   6      824.81      842.35     96.37 o 
   5   9   6      488.41      472.22     47.58 o 
   6   9   6      117.69      155.74     28.40 o 
   7   9   6      248.03      322.33     52.70 o 
   8   9   6      119.10       93.64     27.46 o 
   9   9   6       41.95       38.88     29.97 o 
  10   9   6       37.63       55.16     36.60 o 
  -9  10   6       39.28       63.11     32.05 o 
  -8  10   6      459.87      409.87     54.82 o 
  -7  10   6      586.23      601.48     61.76 o 
  -6  10   6       93.78       54.62     30.76 o 
  -5  10   6      207.10      230.09     42.18 o 
  -4  10   6     1172.79     1206.06    108.71 o 
  -3  10   6     1375.69     1446.42    231.39 o 
  -2  10   6      348.52      335.93     44.86 o 
  -1  10   6      151.15      137.89     32.91 o 
   0  10   6       31.22        3.73     22.56 o 
   1  10   6      992.03      895.65     62.83 o 
   2  10   6       71.78       99.43     28.96 o 
   3  10   6       28.84       33.64     19.74 o 
   4  10   6      220.49      223.81     30.99 o 
   5  10   6      604.69      561.15     37.39 o 
   6  10   6        8.16        0.00     19.96 o 
   7  10   6       18.68        0.00     19.71 o 
   8  10   6       92.78       62.45     26.86 o 
   9  10   6      469.51      445.69     58.09 o 
  -7  11   6       30.56       70.28     35.95 o 
  -6  11   6      460.41      435.70     59.23 o 
  -5  11   6        9.24        8.90     27.72 o 
  -4  11   6      187.10      161.28     41.83 o 
  -3  11   6      151.52       71.64     63.33 o 
  -2  11   6      264.55      280.00     45.82 o 
  -1  11   6       24.69        0.00     32.66 o 
   0  11   6        7.99       33.49     27.30 o 
   1  11   6       22.25        0.00     35.78 o 
   2  11   6     1103.21      915.90     85.03 o 
   3  11   6       45.70       28.53     27.11 o 
   4  11   6       79.34      122.63     47.50 o 
   5  11   6       52.90       51.61     23.97 o 
   6  11   6      426.80      453.35     44.23 o 
   7  11   6        0.23        2.36     19.90 o 
  -4  12   6       26.51       35.26     33.48 o 
  -3  12   6      409.50      532.81     61.50 o 
  -2  12   6       55.27       82.87     36.31 o 
  -1  12   6       85.27       45.63     32.79 o 
   0  12   6       60.12       42.45     32.13 o 
   1  12   6      196.51      235.31     71.19 o 
   2  12   6       11.85       60.85     32.50 o 
   3  12   6       41.40       47.37     50.87 o 
 -15   0   7        2.20        0.00     39.65 o 
 -11   0   7      965.64      926.55     83.53 o 
  -9   0   7     2447.12     2736.52    130.41 o 
  -7   0   7     2448.36     2655.25    149.11 o 
  -5   0   7     3669.06     3944.66     90.99 o 
  -3   0   7     1928.10     1870.23     50.98 o 
  -1   0   7    67811.80    67707.20   1172.37 o 
   1   0   7      480.09      337.37    108.84 o 
   3   0   7      142.67       86.88     16.21 o 
   5   0   7     1411.22     1810.46     59.81 o 
   7   0   7      919.43      743.21     43.01 o 
   9   0   7      197.40      198.04     94.87 o 
  11   0   7      859.06      892.90     63.96 o 
  13   0   7       23.80       71.26     32.54 o 
  15   0   7      635.97      752.26     89.51 o 
 -16   1   7      300.43      250.82     60.22 o 
 -15   1   7       19.87       33.32     34.78 o 
 -14   1   7      141.57       98.21     32.43 o 
 -13   1   7      214.37      186.52     38.40 o 
 -12   1   7       57.78       20.81     24.68 o 
 -11   1   7      200.91      213.58     35.26 o 
 -10   1   7      279.68      221.87     26.61 o 
  -9   1   7        0.71        0.00     12.49 o 
  -8   1   7     1504.85     1363.05     63.26 o 
  -7   1   7       81.35       92.13     13.09 o 
  -6   1   7     2331.56     1946.16     44.49 o 
  -5   1   7      168.92      227.08     17.58 o 
  -4   1   7     2373.13     2112.81     49.79 o 
  -3   1   7      604.98      607.01     20.86 o 
  -2   1   7     5447.06     5214.09     80.27 o 
  -1   1   7     3128.30     3417.54     49.78 o 
   0   1   7    13035.31    14213.62    213.00 o 
   1   1   7     2428.59     2382.09     44.30 o 
   2   1   7     3391.32     3048.94     53.84 o 
   3   1   7     2681.85     2637.38     50.32 o 
   4   1   7      785.55      683.26     24.16 o 
   5   1   7       60.37       22.86      9.36 o 
   6   1   7     1739.67     2006.03     47.01 o 
   7   1   7      470.33      498.90     25.44 o 
   8   1   7     1378.77     1559.23     44.22 o 
   9   1   7       16.29       12.91     12.16 o 
  10   1   7        6.32        4.94     12.97 o 
  11   1   7      173.23      114.62     19.91 o 
  12   1   7      303.85      313.42     29.01 o 
  13   1   7        8.57        0.00     16.82 o 
  14   1   7       81.79       53.41     22.57 o 
  15   1   7       70.89       74.18     32.97 o 
 -16   2   7        6.50        0.00     30.92 o 
 -15   2   7       34.40       20.84     30.15 o 
 -14   2   7       36.69       61.56     36.40 o 
 -13   2   7      419.24      445.01     39.44 o 
 -12   2   7       51.92       51.89     21.97 o 
 -11   2   7       44.40       66.88     34.75 o 
 -10   2   7       41.95       46.94     18.37 o 
  -9   2   7     2182.07     2252.09     88.87 o 
  -8   2   7        4.65        2.98     10.28 o 
  -7   2   7      217.84      271.40     19.62 o 
  -6   2   7       91.36      107.07     13.69 o 
  -5   2   7        5.08        8.98      8.81 o 
  -4   2   7       62.24       40.55      9.91 o 
  -3   2   7       98.45       77.08     10.97 o 
  -2   2   7      249.17      246.57     14.94 o 
  -1   2   7     4369.18     4666.23     73.67 o 
   0   2   7       34.76       33.38      6.88 o 
   1   2   7       62.09       43.11     10.26 o 
   2   2   7      646.80      718.21     22.64 o 
   3   2   7     1829.03     1844.67     39.76 o 
   4   2   7        0.44        8.98      8.25 o 
   5   2   7      642.14      655.84     23.09 o 
   6   2   7      407.99      462.57     25.31 o 
   7   2   7     4205.80     3929.86     93.39 o 
   8   2   7        0.52       15.24     16.95 o 
   9   2   7      299.06      382.12     25.54 o 
  10   2   7        9.60        7.04     14.51 o 
  11   2   7       87.70      126.77     23.69 o 
  12   2   7       15.08       30.83     18.45 o 
  13   2   7        2.02       28.79     23.87 o 
  14   2   7        8.92       18.37     25.98 o 
  15   2   7       82.97       76.60     36.65 o 
 -15   3   7       12.43        0.00     22.45 o 
 -14   3   7       51.18       36.17     23.50 o 
 -13   3   7        0.42       21.96     20.76 o 
 -12   3   7       83.20       91.70     23.91 o 
 -11   3   7      112.20      134.50     25.44 o 
 -10   3   7      522.01      532.44     30.81 o 
  -9   3   7      450.52      396.56     28.68 o 
  -8   3   7     1545.06     1544.38     63.09 o 
  -7   3   7     1006.02     1187.86     51.82 o 
  -6   3   7     2466.56     2259.03     51.64 o 
  -5   3   7     3378.88     3176.90     62.02 o 
  -4   3   7      436.93      384.63     30.31 o 
  -3   3   7       11.09        5.22      7.77 o 
  -2   3   7     3489.81     3747.21     64.83 o 
  -1   3   7     1251.70     1066.30     55.60 o 
   0   3   7     3556.48     3633.61     61.53 o 
   1   3   7       47.04       48.31     10.45 o 
   2   3   7     3892.40     3857.96     63.49 o 
   3   3   7       89.49       89.04     13.68 o 
   4   3   7      214.18      164.03     16.04 o 
   5   3   7      905.42      990.75     42.50 o 
   6   3   7     2059.85     2304.27     50.06 o 
   7   3   7      447.67      445.89     27.89 o 
   8   3   7      305.43      336.06     32.45 o 
   9   3   7      358.25      300.18     58.22 o 
  10   3   7      171.34      165.03     98.86 o 
  11   3   7       10.55       14.24     24.01 o 
  12   3   7        7.09       18.09     26.13 o 
  13   3   7        4.58        8.69     25.38 o 
  14   3   7      140.02      106.98     33.38 o 
  15   3   7       74.94      103.25     35.84 o 
 -15   4   7       21.47       24.76     33.22 o 
 -14   4   7      100.71      158.74     50.74 o 
 -13   4   7        1.49       10.25     21.55 o 
 -12   4   7      128.78      154.90     22.27 o 
 -11   4   7        7.48        2.81     13.54 o 
 -10   4   7      103.13      149.71     20.44 o 
  -9   4   7     1056.01      944.10     37.61 o 
  -8   4   7      232.81      188.88     20.30 o 
  -7   4   7      198.57      189.88     19.97 o 
  -6   4   7      280.54      387.67     22.79 o 
  -5   4   7      621.58      605.78     26.48 o 
  -4   4   7     1542.76     1143.76     33.36 o 
  -3   4   7      375.10      441.82     21.29 o 
  -2   4   7     3283.61     3469.65     63.03 o 
  -1   4   7      800.14      521.49     26.67 o 
   0   4   7     1783.09     1368.03     32.95 o 
   1   4   7     2697.18     3157.69     56.18 o 
   2   4   7     1083.86      988.23     26.41 o 
   3   4   7      111.60      115.81     10.80 o 
   4   4   7      283.10      223.32     17.81 o 
   5   4   7      241.61      198.80     27.69 o 
   6   4   7      316.62      352.15     25.98 o 
   7   4   7      120.38      122.50     23.00 o 
   8   4   7      109.70      139.04     39.40 o 
   9   4   7       15.72        0.00     21.56 o 
  10   4   7      183.08      162.56     57.97 o 
  11   4   7        3.33        0.00     36.90 o 
  12   4   7       11.71       41.11     27.66 o 
  13   4   7        0.25       25.82     30.22 o 
  14   4   7        4.53        0.00     27.04 o 
 -14   5   7      113.63      104.20     27.18 o 
 -13   5   7      137.69      168.36     25.64 o 
 -12   5   7      171.51      199.47     27.82 o 
 -11   5   7       77.76       47.91     24.69 o 
 -10   5   7      206.09      233.51     24.30 o 
  -9   5   7      411.31      472.30     34.61 o 
  -8   5   7      572.15      667.66     42.79 o 
  -7   5   7      293.39      296.97     23.02 o 
  -6   5   7        4.37        1.68     12.21 o 
  -5   5   7      560.15      649.32     32.88 o 
  -4   5   7      231.97      150.60     18.83 o 
  -3   5   7      335.61      333.24     19.83 o 
  -2   5   7      644.76      814.77     24.52 o 
  -1   5   7     1752.76     2151.57     46.79 o 
   0   5   7     1884.03     1938.02     41.81 o 
   1   5   7      117.31      126.74     13.60 o 
   2   5   7       52.29       27.36     15.68 o 
   3   5   7     2152.91     2208.41     74.45 o 
   4   5   7       92.47       70.84     23.31 o 
   5   5   7      585.02      632.43    114.95 o 
   6   5   7        1.21        0.00     12.27 o 
   7   5   7     2127.08     2057.45     64.21 o 
   8   5   7      954.59      906.37     44.86 o 
   9   5   7      217.59      250.85     39.64 o 
  10   5   7       45.83       47.89     28.40 o 
  11   5   7      121.35      178.32     38.08 o 
  12   5   7       83.63       45.26     29.54 o 
  13   5   7        0.23       14.22     26.23 o 
  14   5   7       15.37       19.67     30.74 o 
 -14   6   7       22.90       24.12     22.24 o 
 -13   6   7      247.57      212.72     33.30 o 
 -12   6   7       90.49       79.65     23.74 o 
 -11   6   7        5.54        4.79     18.80 o 
 -10   6   7        9.55        5.54     14.44 o 
  -9   6   7     1681.38     1583.38     50.62 o 
  -8   6   7      837.57      814.39     35.85 o 
  -7   6   7      162.00      169.62     19.68 o 
  -6   6   7      527.61      564.10     29.30 o 
  -5   6   7      541.68      634.08     45.64 o 
  -4   6   7      104.49       68.68     13.29 o 
  -3   6   7      487.80      670.50     45.63 o 
  -2   6   7      190.99      126.05     14.91 o 
  -1   6   7     2257.65     2377.54     51.95 o 
   0   6   7      612.11      526.87     29.36 o 
   1   6   7      285.89      329.10     36.28 o 
   2   6   7       22.70       51.78     18.18 o 
   3   6   7     1978.36     2125.78     76.13 o 
   4   6   7     1115.65     1356.29    128.66 o 
   5   6   7       77.98       74.90     24.23 o 
   6   6   7       90.77       58.05     22.32 o 
   7   6   7     4666.85     4757.16    184.65 o 
   8   6   7      165.92      243.36     48.07 o 
   9   6   7        3.28        7.79     33.41 o 
  10   6   7        3.96       28.70     28.98 o 
  11   6   7      416.85      421.36     51.86 o 
  12   6   7      164.76      110.38     71.69 o 
  13   6   7        0.43        7.39     28.56 o 
 -13   7   7      176.07      182.96     36.95 o 
 -12   7   7       34.47       42.40     22.90 o 
 -11   7   7      494.54      460.91     50.28 o 
 -10   7   7       17.97       26.43     20.19 o 
  -9   7   7      734.97      742.47     45.90 o 
  -8   7   7      894.78      852.44     46.78 o 
  -7   7   7      431.93      588.21     33.73 o 
  -6   7   7      261.34      225.44     22.12 o 
  -5   7   7     1981.62     1924.80     51.41 o 
  -4   7   7       28.09       67.22     14.38 o 
  -3   7   7      428.06      473.83     31.27 o 
  -2   7   7      431.88      381.54     28.21 o 
  -1   7   7     2278.36     2340.58     54.08 o 
   0   7   7      893.41      805.81     30.87 o 
   1   7   7      161.61      182.82     28.81 o 
   2   7   7      143.19       98.04     18.90 o 
   3   7   7      327.89      362.83     36.27 o 
   4   7   7      361.10      352.04     71.56 o 
   5   7   7        0.12        0.00     19.79 o 
   6   7   7     1076.30     1034.65     50.33 o 
   7   7   7      913.70      948.00     49.90 o 
   8   7   7      171.00      160.74     28.40 o 
   9   7   7      128.55      198.44     58.97 o 
  10   7   7      430.99      378.95     49.18 o 
  11   7   7      397.37      411.57     57.10 o 
  12   7   7       12.14       35.10     31.69 o 
 -12   8   7       67.34       58.14     25.50 o 
 -11   8   7       12.43        0.00     20.03 o 
 -10   8   7      158.73      189.23     30.84 o 
  -9   8   7      315.43      215.22     30.97 o 
  -8   8   7      388.19      422.24     43.22 o 
  -7   8   7      433.62      416.87     46.89 o 
  -6   8   7      249.65      315.83     42.24 o 
  -5   8   7      280.22      259.14     38.86 o 
  -4   8   7     1041.20     1150.74     66.78 o 
  -3   8   7      240.52      284.06     27.99 o 
  -2   8   7      518.90      584.66     37.80 o 
  -1   8   7      603.26      629.06     36.74 o 
   0   8   7      984.18     1062.53     37.61 o 
   1   8   7      292.71      348.54     24.96 o 
   2   8   7      468.38      450.08     32.67 o 
   3   8   7      136.23      127.31     41.89 o 
   4   8   7      582.68      712.58     51.05 o 
   5   8   7      165.88      155.09     33.89 o 
   6   8   7      303.20      286.75     46.90 o 
   7   8   7      451.16      464.99     60.41 o 
   8   8   7      287.31      263.71     45.11 o 
   9   8   7       39.83       51.38     24.20 o 
  10   8   7       49.87       60.53     35.69 o 
  11   8   7        3.85       26.41     32.34 o 
 -11   9   7       56.85       24.84     28.55 o 
 -10   9   7        2.12        0.00     24.15 o 
  -9   9   7       25.48       28.70     27.75 o 
  -8   9   7       70.90      103.58     31.73 o 
  -7   9   7       19.37       10.62     35.53 o 
  -6   9   7       66.00       29.80     25.91 o 
  -5   9   7       32.94       52.00     50.99 o 
  -4   9   7      159.90      135.83     31.99 o 
  -3   9   7      130.03       70.43     47.37 o 
  -2   9   7       19.38       19.25     20.42 o 
  -1   9   7       83.48       49.21     25.03 o 
   0   9   7        0.24        0.00     13.41 o 
   1   9   7       67.93       50.11     16.14 o 
   2   9   7       25.70       47.07     15.25 o 
   3   9   7       42.70       32.99     22.61 o 
   4   9   7       43.81       14.21     42.39 o 
   5   9   7      112.42       91.32     30.19 o 
   6   9   7      100.27       60.72     34.65 o 
   7   9   7      131.52      149.47     33.53 o 
   8   9   7        0.17        0.00     20.82 o 
   9   9   7       95.23       21.75     24.15 o 
  10   9   7       14.09       46.45     34.67 o 
  -9  10   7       16.27       55.74     33.65 o 
  -8  10   7       49.40        8.46     28.18 o 
  -7  10   7        0.83        1.40     28.08 o 
  -6  10   7      235.44      157.68     70.81 o 
  -5  10   7       91.84       91.61     34.60 o 
  -4  10   7       71.47       74.05     32.00 o 
  -3  10   7        4.34        0.00     23.35 o 
  -2  10   7      441.96      433.90     50.06 o 
  -1  10   7      692.51      702.42     57.90 o 
   0  10   7       80.62       38.58     41.89 o 
   1  10   7       81.02      102.02     30.04 o 
   2  10   7      322.07      366.64     50.63 o 
   3  10   7       28.64       33.96     26.18 o 
   4  10   7       59.44       83.22     30.55 o 
   5  10   7      128.67      111.27     43.88 o 
   6  10   7      116.72      106.91     26.62 o 
   7  10   7      110.38      101.93     44.27 o 
   8  10   7      168.07      151.33     52.84 o 
  -7  11   7      151.72      181.75     44.48 o 
  -6  11   7       39.54        0.00     25.34 o 
  -5  11   7      984.55     1091.13     89.39 o 
  -4  11   7       10.11        5.08     28.15 o 
  -3  11   7       76.35       67.11     57.72 o 
  -2  11   7        5.91        0.00     24.94 o 
  -1  11   7      521.50      537.38     56.96 o 
   0  11   7       41.31       62.34     63.33 o 
   1  11   7       98.44       87.84     32.20 o 
   2  11   7       64.07       75.33     45.38 o 
   3  11   7     1219.84     1318.27     77.16 o 
   4  11   7        5.73       50.06     42.39 o 
   5  11   7        9.67        0.00     21.53 o 
   6  11   7       12.33        0.00     18.55 o 
  -3  12   7       53.39       45.19     35.39 o 
  -2  12   7       85.27       54.88     35.93 o 
  -1  12   7       61.97       91.57     37.98 o 
   0  12   7      551.03      543.39     59.07 o 
   1  12   7        6.35       55.91     32.71 o 
   2  12   7      152.59      100.85     37.24 o 
 -16   0   8      582.25      506.91     85.27 o 
 -14   0   8      119.70      103.48     47.13 o 
 -10   0   8      103.15       49.12     31.42 o 
  -8   0   8     5009.19     5826.35    211.19 o 
  -6   0   8      378.64      378.50     46.13 o 
  -4   0   8      587.48      688.95     44.26 o 
  -2   0   8      814.22      666.83     30.48 o 
   0   0   8    12661.88    13732.91    260.29 o 
   2   0   8       13.58        3.22     13.18 o 
   4   0   8     1572.43     1632.49     55.44 o 
   6   0   8     1821.85     1946.31     67.26 o 
   8   0   8     1250.12     1136.31     54.39 o 
  10   0   8      179.52      163.16     29.18 o 
  12   0   8      586.24      555.41     49.29 o 
  14   0   8       39.18       39.85     44.76 o 
 -16   1   8        0.47       43.12     34.14 o 
 -14   1   8        1.89        0.00     22.85 o 
 -13   1   8       73.96      113.43     33.06 o 
 -12   1   8        1.24        0.00     20.09 o 
 -11   1   8     1846.17     1790.77    114.70 o 
 -10   1   8       34.54        3.18     38.40 o 
  -9   1   8        8.49        6.84     14.29 o 
  -8   1   8      128.08      146.18     16.96 o 
  -7   1   8    10064.65    10650.01    158.35 o 
  -6   1   8      900.79      937.16     37.10 o 
  -5   1   8      339.66      258.34     25.37 o 
  -4   1   8      228.24      199.01     14.68 o 
  -3   1   8     5992.40     7072.76    106.10 o 
  -2   1   8     6974.14     7707.72     98.69 o 
  -1   1   8     5053.54     5496.29     74.36 o 
   0   1   8     1800.43     2052.67     35.70 o 
   1   1   8     5431.72     6345.91     95.41 o 
   2   1   8     3397.45     3461.75     60.79 o 
   3   1   8      793.77      900.64     27.86 o 
   4   1   8      116.79      120.62     13.60 o 
   5   1   8     7123.59     6653.29    106.01 o 
   6   1   8      138.51      131.88     17.38 o 
   7   1   8      969.23     1129.11     59.56 o 
   8   1   8       20.14       34.04     13.35 o 
   9   1   8     2470.07     2475.97     60.92 o 
  10   1   8      333.21      252.29     23.79 o 
  11   1   8      187.01      136.65     23.14 o 
  12   1   8       45.74       20.03     19.69 o 
  13   1   8      705.94      690.26     56.20 o 
  14   1   8        0.24        3.70     27.29 o 
  15   1   8       16.81        0.00     26.64 o 
 -15   2   8      199.83      249.85     44.32 o 
 -14   2   8      350.16      253.74     43.72 o 
 -13   2   8      216.54      161.27     28.54 o 
 -12   2   8       19.17        0.84     23.00 o 
 -11   2   8     1224.36     1337.45     56.17 o 
 -10   2   8     3106.01     2992.99     78.71 o 
  -9   2   8       60.67       48.82     13.82 o 
  -8   2   8     5160.53     5326.91     96.10 o 
  -7   2   8     2906.02     2963.02     62.56 o 
  -6   2   8     3522.80     3366.86     66.07 o 
  -5   2   8      269.56      252.93     17.62 o 
  -4   2   8     6583.99     6086.50     96.98 o 
  -3   2   8     5914.94     6221.44     97.08 o 
  -2   2   8     3390.81     3394.16     67.52 o 
  -1   2   8     2581.40     2509.94     41.24 o 
   0   2   8    13030.98    12058.86    163.97 o 
   1   2   8     7796.69     7881.18    114.34 o 
   2   2   8     4420.78     4475.77     73.70 o 
   3   2   8      157.57      166.54     20.05 o 
   4   2   8     3006.31     3073.68     58.92 o 
   5   2   8     1740.78     1822.49     36.94 o 
   6   2   8     6545.71     6911.02    111.83 o 
   7   2   8       48.73       40.73     11.55 o 
   8   2   8     2467.33     2328.00     57.01 o 
   9   2   8     1180.90     1267.54     42.58 o 
  10   2   8     1149.57     1167.66     42.59 o 
  11   2   8      128.83      132.51     24.10 o 
  12   2   8      676.32      612.92     53.24 o 
  13   2   8      178.84      115.42     36.53 o 
  14   2   8      172.66      163.33     38.44 o 
  15   2   8        3.01       10.65     27.96 o 
 -15   3   8       56.51       78.30     28.31 o 
 -14   3   8      369.79      280.26     36.29 o 
 -13   3   8       47.28       38.95     21.78 o 
 -12   3   8      318.31      304.85     34.84 o 
 -11   3   8       32.39       25.68     34.77 o 
 -10   3   8      547.15      587.21     38.66 o 
  -9   3   8       18.42       45.97     16.31 o 
  -8   3   8       28.44       19.65     13.78 o 
  -7   3   8     1349.53     1481.23     42.59 o 
  -6   3   8     3457.95     3903.93     96.78 o 
  -5   3   8        4.68        0.00      9.37 o 
  -4   3   8      411.91      360.80     19.97 o 
  -3   3   8      103.93      143.89     13.92 o 
  -2   3   8     8831.91     9839.61    141.90 o 
  -1   3   8      463.98      446.67     20.44 o 
   0   3   8      745.06      813.24     24.78 o 
   1   3   8      177.82      261.39     26.74 o 
   2   3   8     3163.85     3344.04     78.60 o 
   3   3   8       15.15       20.98      7.88 o 
   4   3   8     3523.53     3429.74     73.67 o 
   5   3   8      427.42      386.23     19.99 o 
   6   3   8      707.28      738.67     53.45 o 
   7   3   8      122.58      103.56     18.64 o 
   8   3   8     1446.99     1545.48     69.38 o 
   9   3   8      521.40      517.15     45.90 o 
  10   3   8      309.92      349.81     73.43 o 
  11   3   8       44.24       69.21     27.26 o 
  12   3   8       65.64       47.30     67.45 o 
  13   3   8       97.00      124.04     34.47 o 
  14   3   8      153.40      136.98     38.26 o 
 -15   4   8      103.89      114.03     29.88 o 
 -14   4   8        1.55       12.18     23.61 o 
 -13   4   8       13.63        0.00     25.67 o 
 -12   4   8       83.36       65.71     24.29 o 
 -11   4   8      288.76      264.95     25.90 o 
 -10   4   8      201.87      187.79     22.80 o 
  -9   4   8        2.46        0.00     12.55 o 
  -8   4   8      145.52       88.65     16.74 o 
  -7   4   8       33.81       66.90     24.09 o 
  -6   4   8      369.78      418.32     24.10 o 
  -5   4   8       19.84       14.41      9.36 o 
  -4   4   8      139.53      130.09     14.91 o 
  -3   4   8       21.79       21.56      8.93 o 
  -2   4   8      441.24      483.74     24.07 o 
  -1   4   8      616.29      501.00     21.59 o 
   0   4   8      532.31      480.62     20.08 o 
   1   4   8      553.44      490.85     20.06 o 
   2   4   8        5.12        7.98      7.65 o 
   3   4   8        0.73        0.71      8.28 o 
   4   4   8       38.98       34.50     11.76 o 
   5   4   8       94.18       57.04     21.25 o 
   6   4   8      225.98      315.41     26.11 o 
   7   4   8      111.21      115.15     46.13 o 
   8   4   8      387.75      336.57     40.33 o 
   9   4   8      187.32      204.12     45.13 o 
  10   4   8      527.22      450.43     49.17 o 
  11   4   8       87.22       23.75     73.18 o 
  12   4   8        3.82       12.05     24.53 o 
  13   4   8      146.58      125.08     37.40 o 
  14   4   8        2.36        5.23     29.53 o 
 -14   5   8       10.95       10.88     30.14 o 
 -13   5   8        0.04        0.00     16.55 o 
 -12   5   8      246.37      257.41     27.30 o 
 -11   5   8      379.42      382.29     30.62 o 
 -10   5   8       54.36       58.53     17.49 o 
  -9   5   8        0.51        0.00     12.31 o 
  -8   5   8     1834.96     1951.23     54.49 o 
  -7   5   8     1154.79     1129.24     39.28 o 
  -6   5   8       41.10       23.89     11.41 o 
  -5   5   8        7.27        9.17     10.25 o 
  -4   5   8      942.84     1131.51     35.82 o 
  -3   5   8     3557.48     3398.41     66.72 o 
  -2   5   8      160.23      207.04     16.54 o 
  -1   5   8      576.92      709.99     26.27 o 
   0   5   8      917.57     1161.96     32.19 o 
   1   5   8     5350.65     5075.53     83.22 o 
   2   5   8      349.65      426.00     27.77 o 
   3   5   8      543.25      560.91     35.29 o 
   4   5   8      172.26      164.44     27.86 o 
   5   5   8     2063.06     1885.56     75.01 o 
   6   5   8       79.03       74.32     18.62 o 
   7   5   8        1.97        0.00     27.34 o 
   8   5   8       19.38       13.17     30.17 o 
   9   5   8      549.56      524.83     51.20 o 
  10   5   8      166.98      162.82     38.61 o 
  11   5   8      257.73      218.32     40.63 o 
  12   5   8      159.46      255.84     42.97 o 
  13   5   8      180.92      180.83     41.76 o 
 -14   6   8      103.59      122.04     30.13 o 
 -13   6   8        0.05        0.00     19.12 o 
 -12   6   8       72.21       68.48     23.39 o 
 -11   6   8      594.10      563.43     42.67 o 
 -10   6   8      450.95      398.46     30.52 o 
  -9   6   8       73.28       78.08     18.65 o 
  -8   6   8     1094.03      989.61     40.16 o 
  -7   6   8     2818.81     3041.76     70.11 o 
  -6   6   8      757.16      809.34     34.58 o 
  -5   6   8      135.54       89.96     15.62 o 
  -4   6   8     1475.74     1628.48     45.26 o 
  -3   6   8     3545.21     3397.75     68.68 o 
  -2   6   8     1833.37     2036.30     48.43 o 
  -1   6   8       94.39       67.75     15.90 o 
   0   6   8     3072.39     3311.64     97.27 o 
   1   6   8     5488.49     5094.46    105.53 o 
   2   6   8      627.61      587.35     32.09 o 
   3   6   8      100.01       72.97     17.10 o 
   4   6   8      183.14      229.32     32.62 o 
   5   6   8     3027.30     3124.63    103.54 o 
   6   6   8      959.00      882.10     50.17 o 
   7   6   8      365.36      395.74     34.09 o 
   8   6   8      643.09      728.10     58.53 o 
   9   6   8      898.97     1023.13     68.14 o 
  10   6   8      320.74      358.28     48.91 o 
  11   6   8       17.75       30.91     27.90 o 
  12   6   8      208.99      240.18     62.71 o 
  13   6   8      403.03      469.67    126.91 o 
 -13   7   8       70.33       68.49     27.07 o 
 -12   7   8      159.85      187.96     32.01 o 
 -11   7   8       27.57        0.00     20.39 o 
 -10   7   8      356.53      320.58     35.44 o 
  -9   7   8      506.16      476.65     39.59 o 
  -8   7   8     1410.89     1645.66     62.27 o 
  -7   7   8      117.76      162.86     21.58 o 
  -6   7   8     1659.56     1678.17     50.00 o 
  -5   7   8      708.71      670.13     35.81 o 
  -4   7   8      377.81      411.53     31.32 o 
  -3   7   8        2.45        0.00     12.57 o 
  -2   7   8     4158.37     3933.63     92.39 o 
  -1   7   8      297.70      286.54     26.42 o 
   0   7   8     1828.68     1682.03     54.73 o 
   1   7   8      250.71      232.73     23.89 o 
   2   7   8     3760.91     3566.46     86.78 o 
   3   7   8      233.13      197.81     27.17 o 
   4   7   8     1499.17     1382.35     66.54 o 
   5   7   8        0.70        0.00     22.33 o 
   6   7   8     1202.53     1226.72     74.75 o 
   7   7   8      467.03      494.29     50.57 o 
   8   7   8      225.91      181.58     31.28 o 
   9   7   8       52.72      105.36     46.88 o 
  10   7   8      162.79      217.95     47.37 o 
  11   7   8       12.08        5.11     31.83 o 
  12   7   8      151.16      195.10     46.60 o 
 -12   8   8        0.24        0.00     22.89 o 
 -11   8   8      409.83      404.29     41.52 o 
 -10   8   8      141.24      121.48     27.47 o 
  -9   8   8        0.07        0.00     18.79 o 
  -8   8   8      366.73      291.77     33.59 o 
  -7   8   8      494.63      472.36     84.03 o 
  -6   8   8      336.86      364.46     45.22 o 
  -5   8   8        2.11        0.00     20.34 o 
  -4   8   8      375.85      452.57     34.44 o 
  -3   8   8      601.15      641.92     38.60 o 
  -2   8   8      162.80      149.91     22.86 o 
  -1   8   8       87.32       92.50     24.51 o 
   0   8   8      398.93      446.55     32.82 o 
   1   8   8      673.49      699.82     38.61 o 
   2   8   8     1031.66     1026.79     46.51 o 
   3   8   8        4.71        0.00     14.63 o 
   4   8   8      337.91      383.77     49.49 o 
   5   8   8      868.52      892.79     90.51 o 
   6   8   8      485.08      538.71     41.45 o 
   7   8   8       28.06        5.79     19.13 o 
   8   8   8       60.13       57.49     23.86 o 
   9   8   8      353.96      339.12     81.29 o 
  10   8   8      320.51      276.78     98.74 o 
  11   8   8       21.47       53.88     35.82 o 
 -10   9   8        3.15       20.69     29.29 o 
  -9   9   8       64.79       57.62     46.63 o 
  -8   9   8      288.04      322.10     58.60 o 
  -7   9   8       11.79        0.00     28.67 o 
  -6   9   8       27.74       57.89     29.07 o 
  -5   9   8       71.31       20.71     25.17 o 
  -4   9   8     1268.01     1432.20    114.70 o 
  -3   9   8        1.54        1.65     21.60 o 
  -2   9   8       35.37       91.91     28.33 o 
  -1   9   8        8.62       36.00     17.83 o 
   0   9   8     1056.07     1090.29     67.51 o 
   1   9   8      155.44      202.70     32.55 o 
   2   9   8       95.31      123.32     19.11 o 
   3   9   8       76.53       92.24     21.64 o 
   4   9   8       44.28        2.20     22.99 o 
   5   9   8       23.58       21.11     26.61 o 
   6   9   8       66.31       66.37     23.79 o 
   7   9   8        0.13        3.16     25.00 o 
   8   9   8       32.88       13.11     22.88 o 
   9   9   8       90.42       99.04     41.61 o 
  -9  10   8       43.50       59.52     32.16 o 
  -8  10   8        2.59        0.00     26.33 o 
  -7  10   8      407.87      474.27     65.08 o 
  -6  10   8       28.16       14.47     30.09 o 
  -5  10   8       27.16       19.66     37.40 o 
  -4  10   8      389.06      473.96     54.30 o 
  -3  10   8      665.01      733.59    120.06 o 
  -2  10   8        5.60        0.00     22.52 o 
  -1  10   8       31.54       32.27     26.66 o 
   0  10   8       38.45       57.26     28.31 o 
   1  10   8      511.62      459.72     47.92 o 
   2  10   8      253.49      324.70     44.03 o 
   3  10   8      211.46      178.25     32.45 o 
   4  10   8       35.52       94.50     24.05 o 
   5  10   8      293.97      334.90     48.35 o 
   6  10   8       41.04       68.07     32.50 o 
   7  10   8       39.87       12.98     23.04 o 
   8  10   8        1.77        0.00     22.25 o 
  -6  11   8      145.41      137.45     41.13 o 
  -5  11   8       61.64       62.84     35.06 o 
  -4  11   8      544.72      544.19     61.27 o 
  -3  11   8       53.75       74.63     34.39 o 
  -2  11   8      265.49      334.94     49.96 o 
  -1  11   8       30.51       55.63     32.41 o 
   0  11   8      298.22      325.59     90.14 o 
   1  11   8        3.54        9.34     25.21 o 
   2  11   8      692.80      604.27     62.58 o 
   3  11   8       18.29        0.00     45.88 o 
   4  11   8      448.27      514.89     82.78 o 
   5  11   8       20.13       40.89     23.77 o 
  -1  12   8        1.32        9.65     31.42 o 
   0  12   8       71.11       42.45     92.26 o 
   1  12   8      165.67      154.23     39.22 o 
 -15   0   9      101.00      107.22     55.10 o 
 -11   0   9       58.06       25.43     30.92 o 
  -7   0   9     3253.43     3414.97    143.87 o 
  -5   0   9     4111.95     3997.43    151.35 o 
  -3   0   9     7860.88     7905.23    161.90 o 
  -1   0   9    31290.77    32108.22    574.74 o 
   1   0   9    10493.24    10945.41    217.01 o 
   3   0   9     7211.70     7179.75    155.66 o 
   5   0   9     3805.33     4164.40    107.61 o 
   7   0   9     6195.77     6107.14    149.68 o 
   9   0   9     2710.33     2884.42     95.87 o 
  11   0   9     1419.42     1611.45     73.25 o 
  13   0   9      912.00      903.70     72.18 o 
 -15   1   9       20.16        0.00     30.72 o 
 -14   1   9      551.05      537.33     81.53 o 
 -13   1   9        4.25        0.00     24.56 o 
 -12   1   9        6.64       15.86     24.06 o 
 -11   1   9      297.55      235.95     37.16 o 
  -9   1   9      369.66      384.02     39.92 o 
  -8   1   9      339.15      434.04     31.52 o 
  -7   1   9      771.08      799.83     42.68 o 
  -6   1   9     5748.99     6426.67    104.80 o 
  -5   1   9     4542.39     5363.45     89.69 o 
  -4   1   9     3466.79     3626.36     65.77 o 
  -3   1   9     1316.81     1392.63     34.90 o 
  -2   1   9    12666.67    14220.52    171.22 o 
  -1   1   9     6747.13     7268.57    107.40 o 
   0   1   9     2559.51     2531.19     49.41 o 
   1   1   9     1976.30     2276.82     46.57 o 
   2   1   9     7993.48     8195.84    121.14 o 
   3   1   9      933.05      980.48     45.89 o 
   4   1   9      618.26      592.42     24.51 o 
   5   1   9     5852.92     5950.86     99.11 o 
   6   1   9     7071.42     6729.64    110.70 o 
   7   1   9        2.07        0.00     11.24 o 
   8   1   9       77.10       80.26     15.42 o 
   9   1   9      628.46      586.47     31.75 o 
  10   1   9      625.16      578.66     36.66 o 
  11   1   9       53.94       39.83     16.25 o 
  12   1   9        4.35       21.94     16.17 o 
  13   1   9       25.32       12.34     17.19 o 
  14   1   9      671.48      707.23     61.85 o 
 -15   2   9       83.13       93.51     36.08 o 
 -14   2   9       25.43       24.22     42.76 o 
 -13   2   9       13.30       24.57     34.66 o 
 -12   2   9      205.14      161.35     33.61 o 
 -11   2   9        1.72        0.00     24.25 o 
 -10   2   9      314.93      270.36     49.27 o 
  -9   2   9      255.29      216.21     21.15 o 
  -8   2   9      507.50      513.27     32.14 o 
  -7   2   9      254.14      305.78     29.38 o 
  -6   2   9      759.97      757.53     37.47 o 
  -5   2   9      171.12      179.59     16.70 o 
  -4   2   9      370.51      344.45     19.85 o 
  -3   2   9      280.45      425.01     24.51 o 
  -2   2   9     2822.26     2993.77     56.75 o 
  -1   2   9    13880.93    14056.74    169.69 o 
   0   2   9     3802.04     4030.79     60.23 o 
   1   2   9       61.59      116.01     11.71 o 
   2   2   9     4328.11     4483.97     75.49 o 
   3   2   9      608.83      690.20     25.41 o 
   4   2   9     1141.92     1259.74     35.33 o 
   5   2   9     2137.04     2024.45     47.86 o 
   6   2   9      762.60      798.99     31.11 o 
   7   2   9     1007.28      948.25     34.84 o 
   8   2   9      114.46       84.33     16.50 o 
   9   2   9       10.24       13.79     15.68 o 
  10   2   9      451.79      448.71     29.97 o 
  11   2   9       68.40       42.22     53.23 o 
  12   2   9        4.89        0.00     23.10 o 
  13   2   9       22.49        0.00     22.89 o 
  14   2   9       85.73       57.03     31.74 o 
 -15   3   9        2.12       48.56     33.33 o 
 -14   3   9       49.85       83.97     26.80 o 
 -13   3   9       57.80       79.08     24.17 o 
 -12   3   9        5.45        0.00     17.13 o 
 -11   3   9       96.90       73.84     22.16 o 
 -10   3   9      759.61      806.78     47.31 o 
  -9   3   9      488.03      493.72     29.38 o 
  -8   3   9      113.81       68.82     15.60 o 
  -7   3   9       65.53       43.90     13.45 o 
  -6   3   9      775.39      724.19     41.28 o 
  -5   3   9     1209.41     1355.00     38.76 o 
  -4   3   9        5.61       34.44     10.71 o 
  -3   3   9        3.99        9.95      8.57 o 
  -2   3   9     1515.32     1264.72     34.36 o 
  -1   3   9        1.14       22.07      9.07 o 
   0   3   9     1000.09      778.96     25.76 o 
   1   3   9       40.74       26.88      9.29 o 
   2   3   9     1241.69     1044.94     25.39 o 
   3   3   9     1370.18     1401.93     36.10 o 
   4   3   9       27.48       65.35     15.33 o 
   5   3   9     1158.80      995.21     33.00 o 
   6   3   9     1533.05     1377.94     46.06 o 
   7   3   9     1413.91     1357.73     64.97 o 
   8   3   9        3.31        0.00     17.94 o 
   9   3   9       17.33       30.35     21.86 o 
  10   3   9        6.51        0.00     17.98 o 
  11   3   9      126.50      156.02     34.81 o 
  12   3   9        0.20        0.00     24.96 o 
  13   3   9      117.13       67.60     40.14 o 
  14   3   9       68.52       77.00     56.97 o 
 -14   4   9      139.03       83.40     40.52 o 
 -13   4   9      146.52      144.09     29.88 o 
 -12   4   9        1.11        0.00     20.05 o 
 -11   4   9      169.52      162.47     23.51 o 
 -10   4   9      159.14      125.80     20.85 o 
  -9   4   9     1234.51     1308.28     45.26 o 
  -8   4   9       45.09       61.08     16.45 o 
  -7   4   9      371.17      348.85     24.50 o 
  -6   4   9     1186.03     1030.11     35.92 o 
  -5   4   9       53.91       86.71     16.70 o 
  -4   4   9      196.47      208.91     21.56 o 
  -3   4   9     1728.92     1575.21     48.65 o 
  -2   4   9     5217.48     4997.70     85.33 o 
  -1   4   9       24.73       42.20     10.69 o 
   0   4   9        4.10       14.18      8.57 o 
   1   4   9     4028.28     3994.31     96.12 o 
   2   4   9     2285.58     1967.88     42.50 o 
   3   4   9      376.83      338.93     22.27 o 
   4   4   9       73.23      105.48     23.55 o 
   5   4   9      257.33      257.23     33.05 o 
   6   4   9      318.27      308.60     57.85 o 
   7   4   9     1826.04     1804.30     77.68 o 
   8   4   9      118.88      104.40     36.53 o 
   9   4   9      286.69      285.65     40.09 o 
  10   4   9      889.70      982.06     87.27 o 
  11   4   9       19.34       37.15     28.21 o 
  12   4   9        7.13       80.62     30.68 o 
  13   4   9      157.68      110.01     73.68 o 
 -14   5   9      213.25      183.37     34.59 o 
 -13   5   9       42.74       60.04     24.88 o 
 -12   5   9       60.53       59.04     25.28 o 
 -11   5   9       39.95       72.90     19.76 o 
 -10   5   9      292.90      299.09     27.55 o 
  -9   5   9      451.77      438.42     30.12 o 
  -8   5   9      391.76      378.88     27.65 o 
  -7   5   9       39.77       33.47     13.96 o 
  -6   5   9       93.05       99.64     16.53 o 
  -5   5   9     2978.90     2833.01     62.97 o 
  -4   5   9       38.76       18.82     13.25 o 
  -3   5   9      127.62      118.79     14.78 o 
  -2   5   9     1258.77     1261.16     36.77 o 
  -1   5   9     6250.60     6101.10    115.04 o 
   0   5   9      130.76      144.83     14.46 o 
   1   5   9      418.14      372.24     36.37 o 
   2   5   9       16.63       18.29     11.73 o 
   3   5   9     3084.41     2729.65     89.26 o 
   4   5   9       55.86       41.49     51.11 o 
   5   5   9      661.91      743.29     68.32 o 
   6   5   9       20.48        3.78     14.32 o 
   7   5   9     1229.35     1298.48     97.74 o 
   8   5   9        0.30        0.00     21.67 o 
   9   5   9        2.09       33.13     26.51 o 
  10   5   9      383.82      269.34     45.02 o 
  11   5   9      144.45      230.24     41.34 o 
  12   5   9       16.99        2.66     50.87 o 
  13   5   9        4.99        0.00     26.20 o 
 -13   6   9       63.88       64.18     27.72 o 
 -12   6   9       25.25       13.08     20.99 o 
 -11   6   9       65.46       47.05     19.19 o 
 -10   6   9      462.45      547.28     45.63 o 
  -9   6   9      886.73      951.26     67.34 o 
  -8   6   9       54.27       45.21     17.23 o 
  -7   6   9       27.54       46.05     16.13 o 
  -6   6   9     1468.60     1655.71     58.95 o 
  -5   6   9      707.74      769.27     59.06 o 
  -4   6   9      361.58      401.75     32.88 o 
  -3   6   9      131.54      175.99     18.15 o 
  -2   6   9     1405.51     1516.51     66.05 o 
  -1   6   9     1545.37     1495.01     50.26 o 
   0   6   9     1134.21     1074.74     42.22 o 
   1   6   9     1555.46     1680.89     53.64 o 
   2   6   9      647.83      680.85     34.78 o 
   3   6   9      428.46      478.52     58.10 o 
   4   6   9      386.59      354.65     38.95 o 
   5   6   9      275.64      303.84     38.50 o 
   6   6   9     2494.38     2490.45     75.17 o 
   7   6   9      842.10      882.32     70.56 o 
   8   6   9      286.75      229.24     40.82 o 
   9   6   9       31.39       57.71     30.34 o 
  10   6   9      230.19      259.82    112.95 o 
  11   6   9        7.78       12.11     30.92 o 
  12   6   9       16.16       29.77     31.06 o 
 -12   7   9       29.37       30.97     23.74 o 
 -11   7   9       35.65        0.00     21.30 o 
 -10   7   9      186.27      123.96     27.03 o 
  -9   7   9     1273.03     1358.35     93.05 o 
  -8   7   9       15.18       15.02     16.06 o 
  -7   7   9     1087.79     1046.69     41.89 o 
  -6   7   9      823.00      898.06     38.70 o 
  -5   7   9     1058.69     1007.07     46.82 o 
  -4   7   9      343.97      352.15     30.98 o 
  -3   7   9     1693.73     1735.75     58.44 o 
  -2   7   9     2384.98     2468.61     70.61 o 
  -1   7   9     2001.94     1918.06     60.61 o 
   0   7   9       53.38       28.47     15.34 o 
   1   7   9     1286.74     1077.36     44.91 o 
   2   7   9      661.55      667.84     36.87 o 
   3   7   9     1639.32     1616.77    100.73 o 
   4   7   9      356.87      280.48     38.05 o 
   5   7   9     1722.87     1714.56    113.45 o 
   6   7   9     2208.52     2298.79     75.84 o 
   7   7   9     2072.84     2027.89    123.92 o 
   8   7   9       19.38       32.99     29.55 o 
   9   7   9      329.00      309.50     46.63 o 
  10   7   9       86.48       70.35     35.92 o 
  11   7   9      661.83      620.51     62.53 o 
 -11   8   9      134.60       92.56     27.62 o 
 -10   8   9      643.28      772.78    125.22 o 
  -9   8   9       56.81       54.86     23.13 o 
  -8   8   9      190.15      198.08     39.65 o 
  -7   8   9       68.40       45.47     26.48 o 
  -6   8   9     2073.52     2126.85    127.41 o 
  -5   8   9      313.17      313.31     31.84 o 
  -4   8   9      608.79      545.36     37.66 o 
  -3   8   9      121.93      119.04     22.85 o 
  -2   8   9     3135.25     3171.79     85.42 o 
  -1   8   9       77.66       82.16     19.80 o 
   0   8   9       24.53        6.78     15.22 o 
   1   8   9      260.16      295.41     58.87 o 
   2   8   9     1873.95     1850.46     82.72 o 
   3   8   9      880.24      800.29     54.90 o 
   4   8   9        2.70       38.90     22.92 o 
   5   8   9       20.91       43.61     54.48 o 
   6   8   9     1342.48     1322.55     59.37 o 
   7   8   9       13.99       16.15     20.84 o 
   8   8   9        1.57        2.49     43.39 o 
   9   8   9       43.79       63.55     44.13 o 
  10   8   9      516.65      544.29    105.47 o 
 -10   9   9      264.75      237.18     45.58 o 
  -9   9   9       89.71       72.83     33.57 o 
  -8   9   9        0.33        2.76     28.52 o 
  -7   9   9        0.65        0.00     47.50 o 
  -6   9   9      196.49      176.68     38.24 o 
  -5   9   9      195.55      141.99     35.53 o 
  -4   9   9        2.78        0.00     22.07 o 
  -3   9   9      424.24      481.91     89.89 o 
  -2   9   9      144.56      107.32     57.47 o 
  -1   9   9      345.93      398.41     34.47 o 
   0   9   9       30.66       44.76     19.07 o 
   1   9   9      807.30      814.96     53.98 o 
   2   9   9     1232.43     1078.40     56.89 o 
   3   9   9      250.82      275.33     39.51 o 
   4   9   9        4.84       55.33     26.68 o 
   5   9   9      140.57      104.73     33.10 o 
   6   9   9       10.04        2.06     20.93 o 
   7   9   9       49.33       38.01     24.05 o 
   8   9   9        1.95       12.56     31.53 o 
   9   9   9       93.79       25.04     35.11 o 
  -8  10   9      125.32      113.16     39.75 o 
  -7  10   9        0.24        0.00     23.88 o 
  -6  10   9      219.87      349.47     52.71 o 
  -5  10   9        0.82        0.00     24.66 o 
  -4  10   9       48.24      137.42     37.64 o 
  -3  10   9        2.58        3.95     38.90 o 
  -2  10   9      224.16      232.98     55.48 o 
  -1  10   9      335.12      411.03     49.12 o 
   0  10   9       85.09      153.41     57.97 o 
   1  10   9       10.20        0.00     21.68 o 
   2  10   9      524.35      542.56     50.98 o 
   3  10   9       26.17        0.00     35.28 o 
   4  10   9       46.01       11.06     25.04 o 
   5  10   9       72.30       20.61     28.36 o 
   6  10   9      162.63      178.55     32.86 o 
   7  10   9        0.62       39.54     32.89 o 
  -6  11   9       83.47      111.50     40.54 o 
  -5  11   9      940.75      994.57     82.03 o 
  -4  11   9       11.44       31.32     37.28 o 
  -3  11   9      185.51      257.42     66.45 o 
  -2  11   9       44.96       42.33     31.45 o 
  -1  11   9      956.25      944.65     93.00 o 
   0  11   9       11.35        9.76     27.33 o 
   1  11   9       60.27       96.79     35.41 o 
   2  11   9      125.89       72.81     55.35 o 
   3  11   9      762.84      740.04     97.74 o 
   4  11   9        0.04       97.99     59.09 o 
   5  11   9      244.59      282.95     96.00 o 
 -14   0  10        0.00       33.66     43.88 o 
 -12   0  10       33.57       25.68     39.65 o 
 -10   0  10      308.72      296.72     57.60 o 
  -8   0  10     3046.13     2810.07    134.15 o 
  -6   0  10     1496.67     1479.59     88.02 o 
  -4   0  10     3051.58     2954.03    159.45 o 
  -2   0  10       49.32       44.58     14.33 o 
   0   0  10    14814.62    14522.78    279.84 o 
   2   0  10      300.36      312.65     26.71 o 
   4   0  10     1022.72     1043.08     61.71 o 
   6   0  10      134.58      144.78     40.52 o 
   8   0  10     2407.02     2058.49    156.71 o 
  10   0  10      101.38       41.52     23.45 o 
  12   0  10     1404.42     1396.64     71.45 o 
  14   0  10       38.97      107.15     32.93 o 
 -15   1  10      175.78       74.28     36.35 o 
 -14   1  10       71.53       61.82     30.74 o 
 -13   1  10      428.34      556.78     82.53 o 
 -12   1  10      259.68      331.03     45.48 o 
 -11   1  10      736.74      605.99     98.24 o 
 -10   1  10       86.73       81.02     27.14 o 
  -9   1  10      982.44     1191.64    134.64 o 
  -8   1  10       80.40      111.20     26.01 o 
  -7   1  10     2261.16     2256.91     81.72 o 
  -6   1  10       19.32        8.64     10.01 o 
  -5   1  10      723.40      727.94     27.67 o 
  -4   1  10       94.25       66.02     11.70 o 
  -3   1  10      556.17      521.29     29.76 o 
  -2   1  10     2777.37     2838.97     53.29 o 
  -1   1  10    15311.52    15702.99    211.69 o 
   0   1  10      310.50      281.95     17.41 o 
   1   1  10      865.91      825.99     27.45 o 
   2   1  10     3179.21     3006.93     58.29 o 
   3   1  10     1607.43     1387.22     41.14 o 
   4   1  10     1122.79     1202.87     35.90 o 
   5   1  10     3547.26     3166.27    105.77 o 
   6   1  10     2071.49     1955.57     58.52 o 
   7   1  10     1823.53     1880.37     59.27 o 
   8   1  10      471.33      443.94     27.47 o 
   9   1  10      859.28      938.98     38.74 o 
  10   1  10      268.41      259.66     25.59 o 
  11   1  10      503.29      433.51     31.01 o 
  12   1  10       17.72       20.09     16.44 o 
  13   1  10      251.75      251.48     34.10 o 
  14   1  10        0.05        0.00     41.64 o 
 -15   2  10       89.26       66.51     33.71 o 
 -14   2  10       11.66        2.06     27.54 o 
 -13   2  10      120.19      102.96     33.93 o 
 -12   2  10      566.27      609.07     55.18 o 
 -11   2  10       88.68       76.91     23.09 o 
 -10   2  10        0.62        0.00     14.38 o 
  -9   2  10       17.72       33.34     22.67 o 
  -8   2  10     5024.91     5167.04     96.16 o 
  -7   2  10       76.78       87.05     15.38 o 
  -6   2  10      694.62      784.31     30.88 o 
  -5   2  10      507.94      456.38     23.70 o 
  -4   2  10     1941.75     2010.69     47.00 o 
  -3   2  10      547.79      528.92     31.42 o 
  -2   2  10        4.35       12.86      9.51 o 
  -1   2  10     1515.00     1892.68     36.64 o 
   0   2  10     2465.03     2445.41     51.18 o 
   1   2  10       43.30       62.02      9.23 o 
   2   2  10       46.58       94.87     16.63 o 
   3   2  10      673.29      673.05     50.58 o 
   4   2  10     1384.42     1467.78     47.17 o 
   5   2  10       56.27       89.08     14.96 o 
   6   2  10       37.50       24.00     12.02 o 
   7   2  10       90.67      104.43     16.96 o 
   8   2  10     1807.61     1623.36     64.74 o 
   9   2  10      355.55      288.87     24.82 o 
  10   2  10       72.04       95.22     31.49 o 
  11   2  10       17.36       53.82     20.72 o 
  12   2  10      271.61      329.72     44.20 o 
  13   2  10       85.29       77.58     31.13 o 
  14   2  10       78.21        0.00     27.24 o 
 -15   3  10       72.09       16.14     31.25 o 
 -14   3  10        0.01        0.00     20.96 o 
 -13   3  10       26.14       17.88     22.38 o 
 -12   3  10      235.15      225.79     41.46 o 
 -11   3  10       87.10       52.90     21.55 o 
 -10   3  10        0.13        0.00     15.58 o 
  -9   3  10      180.94      189.80     21.88 o 
  -8   3  10      248.83      266.83     23.30 o 
  -7   3  10      391.61      389.80     28.02 o 
  -6   3  10       19.54        0.18     10.54 o 
  -5   3  10      197.50      136.71     17.12 o 
  -4   3  10     1719.59     1890.75     46.26 o 
  -3   3  10     1045.91      878.44     37.22 o 
  -2   3  10     2595.56     3086.92     60.89 o 
  -1   3  10        8.27        8.89      8.73 o 
   0   3  10     5840.63     6057.36     84.97 o 
   1   3  10      894.82      829.49     23.57 o 
   2   3  10     1551.76     1673.51     40.60 o 
   3   3  10        5.85        5.12      8.79 o 
   4   3  10     1339.67     1220.86     37.36 o 
   5   3  10     1137.57      999.03     33.92 o 
   6   3  10      210.93      227.92     20.53 o 
   7   3  10       36.77       33.59     22.72 o 
   8   3  10      548.10      479.48     85.40 o 
   9   3  10      416.47      389.04     50.24 o 
  10   3  10        0.05        0.00     22.82 o 
  11   3  10       45.48        4.57     22.09 o 
  12   3  10      156.31      175.31     36.96 o 
  13   3  10      111.15       49.16     29.01 o 
 -14   4  10        1.31        0.00     22.99 o 
 -13   4  10       96.00       60.45     26.65 o 
 -12   4  10       16.86       16.98     21.90 o 
 -11   4  10       56.09       63.92     23.03 o 
 -10   4  10       33.58       30.76     16.09 o 
  -9   4  10      318.88      333.39     27.03 o 
  -8   4  10      360.38      333.59     26.29 o 
  -7   4  10      328.46      378.22     26.12 o 
  -6   4  10      535.29      548.83     28.94 o 
  -5   4  10      217.77      228.43     23.29 o 
  -4   4  10      501.84      609.28     27.82 o 
  -3   4  10      310.54      404.76     27.12 o 
  -2   4  10      438.73      445.93     35.41 o 
  -1   4  10      391.51      395.29     22.78 o 
   0   4  10     1721.24     1772.32     42.22 o 
   1   4  10      540.95      542.29     23.31 o 
   2   4  10        6.04       14.08     11.01 o 
   3   4  10      178.68      175.24     18.07 o 
   4   4  10       96.13       43.76     39.52 o 
   5   4  10      504.48      536.62     43.49 o 
   6   4  10        0.83        8.54     19.40 o 
   7   4  10      117.10       81.03     30.42 o 
   8   4  10      265.94      248.46     43.39 o 
   9   4  10      367.25      373.55     45.23 o 
  10   4  10        4.71       21.16     40.02 o 
  11   4  10       14.00       50.97     32.16 o 
  12   4  10       33.21       10.56     52.86 o 
  13   4  10       53.94      124.32     47.75 o 
 -14   5  10       18.85       38.41     26.45 o 
 -13   5  10       42.48        0.00     21.46 o 
 -12   5  10      646.82      763.14     73.68 o 
 -11   5  10       90.77       88.99     21.08 o 
 -10   5  10       63.24       63.48     18.56 o 
  -9   5  10      942.12      919.79     54.41 o 
  -8   5  10     1523.32     1594.55     50.41 o 
  -7   5  10     1328.62     1375.95     56.04 o 
  -6   5  10      228.43      201.82     21.54 o 
  -5   5  10     1060.47      955.89     36.71 o 
  -4   5  10      163.99      166.87     18.31 o 
  -3   5  10     1149.82     1308.24     39.69 o 
  -2   5  10      229.82      263.90     23.57 o 
  -1   5  10     3959.67     3922.73     73.63 o 
   0   5  10      515.70      455.82     22.72 o 
   1   5  10      863.09      964.03     48.47 o 
   2   5  10       41.87       27.50     18.78 o 
   3   5  10     1562.80     1457.91    117.69 o 
   4   5  10      699.72      705.27     55.73 o 
   5   5  10      233.13      266.80     36.80 o 
   6   5  10       15.35        0.00     19.78 o 
   7   5  10     1520.54     1412.58     91.88 o 
   8   5  10      281.57      348.18     44.28 o 
   9   5  10       30.69       22.18     25.06 o 
  10   5  10        2.16       26.85     27.13 o 
  11   5  10      183.75      227.05     43.45 o 
  12   5  10      169.12       54.61     33.48 o 
 -13   6  10      376.29      367.28     74.80 o 
 -12   6  10      235.59      186.36     27.11 o 
 -11   6  10      711.02      619.11     38.69 o 
 -10   6  10       18.74       45.62     17.96 o 
  -9   6  10     2249.02     2331.93     75.28 o 
  -8   6  10     1357.61     1372.11     47.88 o 
  -7   6  10      587.68      528.82     31.93 o 
  -6   6  10       26.91       21.62     14.96 o 
  -5   6  10     5566.45     5969.82    108.26 o 
  -4   6  10      496.29      489.50     27.83 o 
  -3   6  10     1364.94     1170.05     38.84 o 
  -2   6  10       55.68       69.94     17.21 o 
  -1   6  10     7065.34     7149.14    139.83 o 
   0   6  10     2955.74     2709.24     71.76 o 
   1   6  10     1388.17     1161.07     44.98 o 
   2   6  10       71.54       74.56     23.31 o 
   3   6  10     4401.50     3953.98    191.87 o 
   4   6  10     1171.14     1078.66     60.44 o 
   5   6  10      455.05      424.43     44.97 o 
   6   6  10        1.59        5.39     22.81 o 
   7   6  10     1837.92     1707.84     82.77 o 
   8   6  10     1037.42     1068.27     68.85 o 
   9   6  10      126.94      182.11     38.75 o 
  10   6  10      189.87      234.75     47.62 o 
  11   6  10      546.26      661.93     86.77 o 
  12   6  10      171.53       79.20     43.26 o 
 -12   7  10      439.76      418.42     58.42 o 
 -11   7  10        0.31        0.00     19.06 o 
 -10   7  10       45.55       11.50     19.94 o 
  -9   7  10        1.75        5.09     16.51 o 
  -8   7  10     2787.06     2992.62    128.48 o 
  -7   7  10        8.25        0.00     14.71 o 
  -6   7  10       38.76       55.53     20.27 o 
  -5   7  10      142.10      140.46     36.54 o 
  -4   7  10     3513.42     3530.05     91.29 o 
  -3   7  10      420.20      410.00     32.99 o 
  -2   7  10      106.53      139.55     22.51 o 
  -1   7  10      299.28      273.73     27.58 o 
   0   7  10     3901.73     3798.98     92.34 o 
   1   7  10      359.52      415.15     31.37 o 
   2   7  10       71.64       60.35     24.37 o 
   3   7  10      328.19      377.45     94.87 o 
   4   7  10     2548.43     2811.12    102.56 o 
   5   7  10       14.00       10.31     24.56 o 
   6   7  10      407.86      355.99     45.55 o 
   7   7  10       61.10      126.69     35.05 o 
   8   7  10      840.38      885.20     66.90 o 
   9   7  10       10.51        0.00     25.52 o 
  10   7  10        4.42       28.37     30.48 o 
  11   7  10        0.28        0.00     31.20 o 
 -11   8  10      133.33      156.73     31.04 o 
 -10   8  10        3.96       10.87     48.37 o 
  -9   8  10        1.09        0.00     26.41 o 
  -8   8  10        1.33        0.00     34.91 o 
  -7   8  10      343.76      282.93     42.66 o 
  -6   8  10       20.36        1.71     24.48 o 
  -5   8  10       55.72       47.68     20.45 o 
  -4   8  10      744.03      731.59     53.60 o 
  -3   8  10      327.86      306.23     31.29 o 
  -2   8  10       15.58        0.00     15.70 o 
  -1   8  10      325.14      406.29     34.35 o 
   0   8  10        8.59       29.38     18.47 o 
   1   8  10     1152.96     1081.92     48.03 o 
   2   8  10       53.24       62.56     23.79 o 
   3   8  10        1.68       19.66     21.07 o 
   4   8  10        2.30        0.00     19.74 o 
   5   8  10      718.04      746.75     59.39 o 
   6   8  10       49.96       57.52     22.21 o 
   7   8  10       33.51        0.00     29.55 o 
   8   8  10      125.03      162.46     80.41 o 
   9   8  10      150.68       99.63     35.18 o 
  10   8  10       28.71       27.61     34.66 o 
  -9   9  10        0.52        0.00     26.69 o 
  -8   9  10      241.53      301.50     47.32 o 
  -7   9  10        0.43        0.00     21.58 o 
  -6   9  10       12.02       43.82     29.96 o 
  -5   9  10      242.36      228.24     41.34 o 
  -4   9  10      527.98      485.76     53.36 o 
  -3   9  10        0.32       42.11     26.11 o 
  -2   9  10        0.06        0.00     17.21 o 
  -1   9  10      125.14      109.04     23.12 o 
   0   9  10      314.81      288.94     30.86 o 
   1   9  10       15.83        0.00     45.01 o 
   2   9  10       41.04        4.05     31.54 o 
   3   9  10      127.76       35.57     26.84 o 
   4   9  10       43.52       33.30     27.02 o 
   5   9  10        3.85       44.98     27.95 o 
   6   9  10        0.12        0.00     20.38 o 
   7   9  10       60.41       87.69     35.58 o 
   8   9  10      148.51      228.00     47.17 o 
  -8  10  10        2.29        0.00     26.00 o 
  -7  10  10      349.77      262.93     47.25 o 
  -6  10  10       81.58       59.23     34.44 o 
  -5  10  10      346.44      382.52     66.08 o 
  -4  10  10      282.79      209.88     40.83 o 
  -3  10  10      402.62      412.97     50.25 o 
  -2  10  10       12.55       29.15     26.77 o 
  -1  10  10      375.88      425.69     49.47 o 
   0  10  10       58.83       15.68     65.20 o 
   1  10  10      595.77      732.81     91.26 o 
   2  10  10      129.57      127.80     33.99 o 
   3  10  10      453.84      409.15     49.29 o 
   4  10  10        0.30        0.00     25.64 o 
   5  10  10      309.59      367.11     52.43 o 
   6  10  10      135.17      126.13     30.65 o 
  -5  11  10      320.71      204.76    102.60 o 
  -4  11  10      779.56      695.24     67.55 o 
  -3  11  10       50.51      101.41     36.56 o 
  -2  11  10      177.23      145.59     62.83 o 
  -1  11  10       83.76       82.22     34.37 o 
   0  11  10      558.82      406.66     64.95 o 
   1  11  10       22.28       73.31     50.62 o 
   2  11  10        8.66        0.00     46.38 o 
   3  11  10      268.92      223.91     71.06 o 
 -15   0  11      276.22      208.20     67.07 o 
 -13   0  11        2.60       55.60     42.89 o 
 -11   0  11     1082.97     1055.46     96.00 o 
  -9   0  11      121.78      127.66     42.39 o 
  -7   0  11     3674.51     3667.55    157.58 o 
  -5   0  11        2.80       24.93     22.19 o 
  -3   0  11     2218.64     1861.74     59.10 o 
  -1   0  11      828.78      848.83     41.43 o 
   1   0  11     2733.94     2464.25     74.67 o 
   3   0  11      523.16      483.46     34.20 o 
   5   0  11     4883.14     4723.10    122.78 o 
   7   0  11      221.80      203.94     31.07 o 
   9   0  11      844.57      747.31     50.72 o 
  11   0  11        8.42       55.36     24.38 o 
  13   0  11      170.45      252.71     92.38 o 
 -15   1  11        5.50        0.00     30.73 o 
 -14   1  11      360.58      338.21     51.10 o 
 -13   1  11      114.43       75.34     82.66 o 
 -12   1  11        4.77        9.51     24.48 o 
 -11   1  11       18.73       41.12     28.10 o 
 -10   1  11     1390.85     1634.80     78.28 o 
  -9   1  11       38.56        0.00     20.62 o 
  -8   1  11      217.25      272.58     38.15 o 
  -7   1  11      787.98      816.51    106.09 o 
  -6   1  11     1733.38     1616.65     80.91 o 
  -5   1  11      103.70       99.23     16.83 o 
  -4   1  11      225.46      203.64     20.06 o 
  -3   1  11     1236.54     1311.50     58.78 o 
  -2   1  11     6217.52     6183.09     97.46 o 
  -1   1  11        0.32        1.21      9.35 o 
   0   1  11        4.91        2.98      9.41 o 
   1   1  11      914.68      868.72     29.89 o 
   2   1  11     1625.38     1536.27     43.42 o 
   3   1  11      704.68      751.02     28.58 o 
   4   1  11       27.88       19.61     11.02 o 
   5   1  11        1.71        2.58     13.43 o 
   6   1  11     3734.90     3340.16     70.39 o 
   7   1  11      160.90      159.16     19.55 o 
   8   1  11      158.37      166.73     27.68 o 
   9   1  11        0.04        0.00     12.78 o 
  10   1  11      373.08      398.21     29.69 o 
  11   1  11        9.72        8.39     14.86 o 
  12   1  11       62.15       37.97     21.75 o 
  13   1  11       27.87        5.69     19.77 o 
 -14   2  11        6.08       37.59     65.95 o 
 -13   2  11      175.99       85.52     33.61 o 
 -12   2  11       16.45        6.73     26.62 o 
 -11   2  11        1.65        7.94     24.18 o 
 -10   2  11       92.70       97.88     23.19 o 
  -9   2  11      713.33      696.30     42.26 o 
  -8   2  11        0.02        0.00     16.46 o 
  -7   2  11     1365.64     1389.11     54.80 o 
  -6   2  11      340.63      358.07     34.30 o 
  -5   2  11     1457.44     1547.95     42.35 o 
  -4   2  11        3.64       26.00     10.36 o 
  -3   2  11      553.75      545.65     31.45 o 
  -2   2  11      388.19      438.94     32.97 o 
  -1   2  11     6443.36     6587.41     91.66 o 
   0   2  11      468.23      486.88     19.22 o 
   1   2  11     1004.91      894.73     35.12 o 
   2   2  11      583.84      648.56     31.18 o 
   3   2  11     1793.77     1586.45     52.75 o 
   4   2  11        0.07       16.79     10.95 o 
   5   2  11      717.10      704.41     29.42 o 
   6   2  11       26.97       16.19     11.74 o 
   7   2  11      841.25      899.95     43.12 o 
   8   2  11       51.70       53.62     17.35 o 
   9   2  11       18.64       13.30     17.46 o 
  10   2  11      134.35      127.29     24.92 o 
  11   2  11      261.75      264.17     33.39 o 
  12   2  11        3.47       12.56     27.09 o 
  13   2  11      171.78      172.57     43.26 o 
 -14   3  11      153.06       95.38     37.40 o 
 -13   3  11        0.32        0.00     20.56 o 
 -12   3  11        2.12        0.00     20.66 o 
 -11   3  11      250.17      299.09     64.74 o 
 -10   3  11      805.64      762.84     45.84 o 
  -9   3  11       14.60        4.18     16.70 o 
  -8   3  11       77.87       49.79     16.03 o 
  -7   3  11       88.77       70.41     15.97 o 
  -6   3  11      514.75      645.98     30.54 o 
  -5   3  11      464.19      468.67     25.63 o 
  -4   3  11        0.73        9.98     10.19 o 
  -3   3  11      104.38      154.73     19.78 o 
  -2   3  11      761.21      739.91     37.58 o 
  -1   3  11      951.47      807.98     26.53 o 
   0   3  11       96.80       60.66     11.48 o 
   1   3  11       10.52       21.22      8.66 o 
   2   3  11      375.41      455.83     24.27 o 
   3   3  11     1260.14     1140.08     35.15 o 
   4   3  11      843.72      624.09     27.43 o 
   5   3  11        8.64        0.00     11.13 o 
   6   3  11      793.14      811.57     33.51 o 
   7   3  11      662.35      749.78     41.95 o 
   8   3  11      344.69      325.01     52.74 o 
   9   3  11      365.40      257.64     37.78 o 
  10   3  11        4.54        0.00     20.30 o 
  11   3  11        0.10        0.00     23.17 o 
  12   3  11        2.94       17.59     26.18 o 
  13   3  11       29.45       43.42     28.34 o 
 -14   4  11       78.06       58.82     26.96 o 
 -13   4  11      118.12      125.07     28.56 o 
 -12   4  11      289.54      307.43     46.37 o 
 -11   4  11      724.75      700.17     70.56 o 
 -10   4  11      151.89      135.43     38.33 o 
  -9   4  11      216.11      233.61     25.00 o 
  -8   4  11      129.72      146.42     20.47 o 
  -7   4  11     1448.44     1405.06     45.71 o 
  -6   4  11      530.43      526.93     29.07 o 
  -5   4  11       16.16        0.00     10.27 o 
  -4   4  11     1285.15     1377.55     48.29 o 
  -3   4  11     3098.22     3236.77     66.93 o 
  -2   4  11     1579.65     1751.79     45.62 o 
  -1   4  11      998.39     1018.48     33.04 o 
   0   4  11     1081.04     1140.34     34.97 o 
   1   4  11     4149.67     4234.59     75.96 o 
   2   4  11      226.19      298.15     23.72 o 
   3   4  11      362.23      357.80     37.24 o 
   4   4  11      134.19      111.02     46.50 o 
   5   4  11     2235.64     2104.11     83.55 o 
   6   4  11      100.47      108.95     32.04 o 
   7   4  11      343.73      369.44     42.71 o 
   8   4  11      288.95      318.62     43.31 o 
   9   4  11      821.46      862.80     62.07 o 
  10   4  11      164.51      252.54     41.60 o 
  11   4  11       34.95       15.18     55.60 o 
  12   4  11      104.71      101.43     38.40 o 
  13   4  11       99.13      108.23     36.24 o 
 -13   5  11        1.27        0.95     23.05 o 
 -12   5  11       34.64        6.42     25.90 o 
 -11   5  11      455.50      430.81     39.95 o 
 -10   5  11      544.05      510.15     34.18 o 
  -9   5  11        9.78       22.25     15.92 o 
  -8   5  11      687.78      711.84     52.94 o 
  -7   5  11     1714.84     1790.82     53.21 o 
  -6   5  11      575.91      674.21     33.69 o 
  -5   5  11       21.27       29.47     13.86 o 
  -4   5  11       18.04       19.64     12.87 o 
  -3   5  11     4162.92     4372.11     83.97 o 
  -2   5  11     3289.69     3342.54     68.88 o 
  -1   5  11      179.19      234.90     27.50 o 
   0   5  11        0.18        5.48     12.61 o 
   1   5  11     3871.75     3347.97    103.32 o 
   2   5  11     1900.11     1863.28     75.41 o 
   3   5  11      123.85      159.26     51.49 o 
   4   5  11      449.71      377.82     40.43 o 
   5   5  11      929.59     1006.32     59.06 o 
   6   5  11     1947.34     2069.65    117.94 o 
   7   5  11      101.36       94.71     29.30 o 
   8   5  11        2.79       21.63     46.50 o 
   9   5  11      223.05      191.06     38.62 o 
  10   5  11      485.00      530.09     86.52 o 
  11   5  11       45.66       20.79     30.64 o 
  12   5  11        8.60       43.49     32.09 o 
 -12   6  11        0.73        4.27     19.38 o 
 -11   6  11      235.17      140.85     25.70 o 
 -10   6  11      558.55      561.31     44.09 o 
  -9   6  11      801.74      836.13     41.61 o 
  -8   6  11      182.91      166.15     23.14 o 
  -7   6  11      277.95      256.12     34.18 o 
  -6   6  11     2281.78     2205.09     60.10 o 
  -5   6  11      630.11      610.61     32.41 o 
  -4   6  11      373.28      460.04     58.27 o 
  -3   6  11       15.29       15.19     20.68 o 
  -2   6  11     2808.55     2761.60     75.33 o 
  -1   6  11      869.88      980.20     64.05 o 
   0   6  11        0.26       16.07     15.77 o 
   1   6  11        8.99        2.14     18.62 o 
   2   6  11     2061.99     1932.96    138.63 o 
   3   6  11      394.88      449.88     43.52 o 
   4   6  11      765.81      679.52     51.28 o 
   5   6  11      120.63      168.88     34.16 o 
   6   6  11     2789.07     2332.83    130.90 o 
   7   6  11      715.06      642.90     56.99 o 
   8   6  11       86.15       17.87     28.05 o 
   9   6  11        6.34        9.00     48.62 o 
  10   6  11      694.07      644.56     61.50 o 
  11   6  11      170.11      229.96     45.95 o 
 -12   7  11       64.33       62.06     26.13 o 
 -11   7  11       18.24        7.77     25.85 o 
 -10   7  11        7.55       15.46     21.45 o 
  -9   7  11      169.23      123.32     22.88 o 
  -8   7  11       28.88       28.22     17.04 o 
  -7   7  11      286.72      390.71     30.63 o 
  -6   7  11       29.14       22.32     18.19 o 
  -5   7  11      596.24      491.46     37.17 o 
  -4   7  11      148.63      153.98     26.41 o 
  -3   7  11      290.33      345.17     32.32 o 
  -2   7  11       61.38       60.32     18.77 o 
  -1   7  11     1990.72     1858.76     62.08 o 
   0   7  11       14.74       14.70     16.19 o 
   1   7  11      474.58      471.11     50.24 o 
   2   7  11       88.68       96.87     49.12 o 
   3   7  11     2359.63     2129.06     87.98 o 
   4   7  11        9.63        0.00     18.47 o 
   5   7  11     1008.82      966.91     64.88 o 
   6   7  11      111.12       45.86     30.84 o 
   7   7  11      993.79      949.16     67.80 o 
   8   7  11       80.47       19.83     28.46 o 
   9   7  11      140.24      191.59     49.00 o 
  10   7  11        5.29        3.87     31.25 o 
 -10   8  11       25.94        0.00     47.37 o 
  -9   8  11        0.13        0.00     29.17 o 
  -8   8  11        5.71        0.00     23.71 o 
  -7   8  11      164.16      197.06     37.77 o 
  -6   8  11       77.20       55.98     26.01 o 
  -5   8  11      113.35       65.96     22.12 o 
  -4   8  11        5.98        8.82     20.89 o 
  -3   8  11        4.54        8.82     17.19 o 
  -2   8  11      291.88      219.11     29.15 o 
  -1   8  11        0.20        0.00     15.27 o 
   0   8  11      114.93       95.01     27.50 o 
   1   8  11        6.99        0.00     18.99 o 
   2   8  11      109.41      102.67     29.59 o 
   3   8  11       65.59       77.68     52.11 o 
   4   8  11       26.37       30.02     27.80 o 
   5   8  11       91.80       79.86     30.90 o 
   6   8  11      409.35      481.72     88.27 o 
   7   8  11        0.38       24.70     36.28 o 
   8   8  11        4.01       65.83     32.92 o 
   9   8  11       13.34        7.37     31.06 o 
  -9   9  11      185.33      212.49     45.75 o 
  -8   9  11       46.22       37.08     30.39 o 
  -7   9  11       79.61      127.35     36.79 o 
  -6   9  11       16.77        0.00     24.73 o 
  -5   9  11      273.40      295.12     45.22 o 
  -4   9  11        9.93        0.00     23.39 o 
  -3   9  11      634.37      717.60     45.91 o 
  -2   9  11      337.53      291.14     33.00 o 
  -1   9  11      115.91      133.35     24.93 o 
   0   9  11       28.97       42.94     28.67 o 
   1   9  11      554.08      586.29     63.58 o 
   2   9  11       70.39       64.84     40.14 o 
   3   9  11      149.08      155.79     35.66 o 
   4   9  11       15.76       25.34     26.88 o 
   5   9  11      108.71      134.36     37.81 o 
   6   9  11      206.61      154.34     62.09 o 
   7   9  11      136.82      116.28     40.15 o 
   8   9  11       40.42       70.61     37.54 o 
  -7  10  11        3.03       33.19     31.17 o 
  -6  10  11      346.46      389.57     53.86 o 
  -5  10  11       34.55       15.68     42.76 o 
  -4  10  11        0.13        0.00     27.22 o 
  -3  10  11        0.21        0.00     27.77 o 
  -2  10  11      281.86      300.88     45.47 o 
  -1  10  11       10.89        0.00     24.63 o 
   0  10  11        0.17        8.23     41.89 o 
   1  10  11       30.02       43.25     26.98 o 
   2  10  11      764.09      727.13     60.39 o 
   3  10  11       91.18       55.06     34.78 o 
   4  10  11        0.18       23.57     27.77 o 
   5  10  11       42.29        0.00     29.27 o 
  -3  11  11      207.91      267.77     67.45 o 
  -2  11  11        1.23        0.00     27.73 o 
  -1  11  11      108.49      103.51     36.92 o 
   0  11  11       13.13        0.00     40.14 o 
   1  11  11      188.82      135.39     64.33 o 
   2  11  11      107.94       50.62     53.11 o 
 -14   0  12       49.30       22.19     44.13 o 
 -12   0  12      209.22      238.87     56.35 o 
 -10   0  12       57.84       30.42     35.41 o 
  -8   0  12     3193.59     3436.42    158.33 o 
  -6   0  12       51.71        0.00     24.19 o 
  -4   0  12     5433.94     5642.83    201.22 o 
  -2   0  12     4376.03     4677.61    114.48 o 
   0   0  12     5330.91     5623.25    132.92 o 
   2   0  12      212.09      241.58     26.62 o 
   4   0  12     2532.71     2413.84     79.59 o 
   6   0  12      393.48      430.43     39.04 o 
   8   0  12     2518.97     2568.92     92.89 o 
  10   0  12       32.25       19.55     27.80 o 
  12   0  12      618.58      742.83     57.65 o 
 -14   1  12      108.87       43.62     35.03 o 
 -13   1  12      309.67      266.72     64.70 o 
 -12   1  12        6.87        0.00     26.42 o 
 -11   1  12      374.97      323.13     45.10 o 
 -10   1  12       39.65       51.64     34.16 o 
  -9   1  12     1702.62     1646.61     76.70 o 
  -8   1  12        5.51       32.21     22.16 o 
  -7   1  12      533.62      572.97     45.91 o 
  -6   1  12      473.31      512.77     42.39 o 
  -5   1  12     1661.79     1536.76    115.20 o 
  -4   1  12      105.65       94.82     16.94 o 
  -3   1  12      250.67      278.35     36.34 o 
  -2   1  12     2260.92     2467.42     67.18 o 
  -1   1  12    16659.75    16271.44    258.82 o 
   0   1  12     1445.94     1348.60     40.20 o 
   1   1  12      485.66      493.91     27.82 o 
   2   1  12       20.06       21.10     15.30 o 
   3   1  12     1965.97     1781.89     92.83 o 
   4   1  12      854.61      747.59     36.98 o 
   5   1  12      719.74      758.89     31.86 o 
   6   1  12       19.17       16.31     13.83 o 
   7   1  12     1554.75     1369.32     44.76 o 
   8   1  12      157.36      172.78     19.05 o 
   9   1  12      115.28      110.07     23.07 o 
  10   1  12        8.65        0.00     14.18 o 
  11   1  12      512.04      551.00     42.18 o 
  12   1  12        7.81        0.00     18.12 o 
  13   1  12       18.45       16.42     21.49 o 
 -14   2  12       22.70        0.00     48.00 o 
 -13   2  12       18.61        8.88     27.99 o 
 -12   2  12      148.51      206.82     54.48 o 
 -11   2  12        0.57        8.01     24.87 o 
 -10   2  12      314.99      409.84     47.69 o 
  -9   2  12       54.89       83.78     22.69 o 
  -8   2  12      995.27      999.38     54.06 o 
  -7   2  12        0.79        0.00     14.81 o 
  -6   2  12      294.53      285.23     22.35 o 
  -5   2  12      540.21      622.55     28.49 o 
  -4   2  12      581.01      539.57     26.19 o 
  -3   2  12        7.79       14.84     11.75 o 
  -2   2  12      322.51      335.06     35.70 o 
  -1   2  12        8.16        0.00      7.62 o 
   0   2  12     1150.53     1225.14     35.70 o 
   1   2  12       83.44       87.06     16.20 o 
   2   2  12     1458.90     1338.10     45.39 o 
   3   2  12      583.06      567.12     27.06 o 
   4   2  12      215.91      194.50     18.78 o 
   5   2  12        6.93       16.01     11.47 o 
   6   2  12     2205.37     2124.94     62.23 o 
   7   2  12       68.52       40.14     19.54 o 
   8   2  12      592.05      554.90     80.60 o 
   9   2  12        5.63        0.00     16.38 o 
  10   2  12       24.82       60.83     39.14 o 
  11   2  12       28.54       13.77     19.20 o 
  12   2  12      135.17       65.14     34.28 o 
  13   2  12        2.77       35.54     48.62 o 
 -14   3  12        0.29        0.00     36.15 o 
 -13   3  12       26.96        0.00     29.29 o 
 -12   3  12      155.48      138.98     28.77 o 
 -11   3  12       40.46       39.77     22.52 o 
 -10   3  12        2.73        0.00     17.89 o 
  -9   3  12      653.82      670.88     43.27 o 
  -8   3  12      279.83      278.78     42.13 o 
  -7   3  12       83.01       92.79     17.77 o 
  -6   3  12      368.03      365.37     25.49 o 
  -5   3  12      303.48      376.49     25.09 o 
  -4   3  12       70.77       60.57     14.03 o 
  -3   3  12      775.51      794.97     45.69 o 
  -2   3  12     2209.32     2076.19     58.51 o 
  -1   3  12     1402.74     1279.03     37.63 o 
   0   3  12      212.11      183.35     14.39 o 
   1   3  12      829.76      743.32     28.61 o 
   2   3  12      352.52      298.76     25.80 o 
   3   3  12       80.90       95.45     15.32 o 
   4   3  12       63.06       79.42     16.41 o 
   5   3  12      283.98      290.96     22.15 o 
   6   3  12      221.31      202.57     26.23 o 
   7   3  12      439.36      449.32     48.37 o 
   8   3  12       24.25       60.97     21.52 o 
   9   3  12       40.13       63.06     26.48 o 
  10   3  12        2.38        0.00     25.93 o 
  11   3  12       51.08       86.20     35.03 o 
  12   3  12        9.10        0.00     24.95 o 
 -13   4  12       58.12       51.57     26.15 o 
 -12   4  12      268.13      267.82     35.94 o 
 -11   4  12        4.01        0.00     17.89 o 
 -10   4  12        3.83        0.00     18.94 o 
  -9   4  12      328.55      338.68     35.26 o 
  -8   4  12     1926.57     1906.67     58.19 o 
  -7   4  12      324.14      356.22     26.93 o 
  -6   4  12       14.43        9.00     12.64 o 
  -5   4  12      945.93      927.84     36.50 o 
  -4   4  12     1362.38     1305.57     41.83 o 
  -3   4  12       80.87       51.39     14.21 o 
  -2   4  12      115.74      107.66     16.22 o 
  -1   4  12      856.34      897.88     33.02 o 
   0   4  12     2693.24     2860.51     87.45 o 
   1   4  12       23.13       16.00     15.15 o 
   2   4  12       28.80        8.43     12.96 o 
   3   4  12      971.23      818.06     73.18 o 
   4   4  12     1162.70     1180.50     63.58 o 
   5   4  12       73.47       44.52     23.21 o 
   6   4  12       17.99       37.47     25.52 o 
   7   4  12      629.52      549.49    103.60 o 
   8   4  12     1172.43     1157.98     71.14 o 
   9   4  12       22.26        0.00     22.92 o 
  10   4  12       15.70       39.43     26.75 o 
  11   4  12       32.69       57.40     30.90 o 
  12   4  12      296.86      311.87     49.69 o 
 -13   5  12       54.31       55.57     27.13 o 
 -12   5  12      271.25      317.32     38.28 o 
 -11   5  12        6.42       15.23     24.56 o 
 -10   5  12      118.41      132.31     27.30 o 
  -9   5  12      706.45      682.55     37.73 o 
  -8   5  12      535.80      565.70     34.05 o 
  -7   5  12      260.37      255.04     25.06 o 
  -6   5  12      274.45      252.75     24.57 o 
  -5   5  12      603.91      659.66     33.34 o 
  -4   5  12      653.32      618.04     31.47 o 
  -3   5  12      212.28      215.34     20.74 o 
  -2   5  12      833.20      860.78     34.30 o 
  -1   5  12      773.79      788.23     38.66 o 
   0   5  12     1972.48     1914.19     75.76 o 
   1   5  12        6.30        0.00     17.73 o 
   2   5  12      892.74      742.03     51.30 o 
   3   5  12       94.20       85.58     26.12 o 
   4   5  12     1465.69     1421.67     69.88 o 
   5   5  12       89.79       55.78     27.20 o 
   6   5  12     1633.24     1453.36    119.93 o 
   7   5  12     1046.18     1211.12    103.23 o 
   8   5  12      448.54      411.50    108.34 o 
   9   5  12       61.81       81.63     28.96 o 
  10   5  12      401.36      298.28     69.82 o 
  11   5  12       23.14        0.00     38.15 o 
 -12   6  12        2.15        0.00     26.85 o 
 -11   6  12       88.16       94.10     22.26 o 
 -10   6  12       52.04       77.78     20.99 o 
  -9   6  12      990.69     1069.07     46.98 o 
  -8   6  12       96.04       73.37     19.64 o 
  -7   6  12       12.04       11.00     16.01 o 
  -6   6  12       43.97       32.66     16.20 o 
  -5   6  12      910.06     1046.73     46.97 o 
  -4   6  12       60.88       53.04     19.08 o 
  -3   6  12       24.31       77.50     20.79 o 
  -2   6  12        4.17       14.26     15.44 o 
  -1   6  12     1667.75     1484.05     54.40 o 
   0   6  12      442.58      538.52     46.45 o 
   1   6  12      239.89      291.07     37.55 o 
   2   6  12       88.45      108.14     28.09 o 
   3   6  12      674.45      685.70     53.30 o 
   4   6  12       83.98      115.92     29.42 o 
   5   6  12        2.16       24.24     23.37 o 
   6   6  12       33.67       47.66     28.28 o 
   7   6  12      313.22      311.76     44.41 o 
   8   6  12       29.17       34.40     28.22 o 
   9   6  12        1.06        0.00     27.26 o 
  10   6  12       15.55        0.00     27.50 o 
  11   6  12      293.18      398.45     54.53 o 
 -11   7  12       69.73       31.31     24.49 o 
 -10   7  12        0.83        0.00     17.44 o 
  -9   7  12      316.05      310.27     30.60 o 
  -8   7  12      168.36      187.96     26.28 o 
  -7   7  12       60.04       45.54     21.97 o 
  -6   7  12       68.29       28.70     22.28 o 
  -5   7  12        2.98        0.00     22.57 o 
  -4   7  12      213.09      156.18     27.19 o 
  -3   7  12      650.59      709.37     89.62 o 
  -2   7  12       10.90        0.00     18.50 o 
  -1   7  12      159.36      153.89     25.75 o 
   0   7  12       80.19       59.99     25.32 o 
   1   7  12      534.02      483.48     46.35 o 
   2   7  12       16.53        7.68     36.03 o 
   3   7  12       23.05       53.03     25.48 o 
   4   7  12      128.29      106.25     31.10 o 
   5   7  12       72.20       27.18     44.88 o 
   6   7  12       33.73       29.43     26.00 o 
   7   7  12      458.09      424.39     52.79 o 
   8   7  12      217.28      170.27     40.60 o 
   9   7  12       32.47       27.50     33.51 o 
  10   7  12       15.76       16.69     30.93 o 
 -10   8  12        9.04       12.22     29.00 o 
  -9   8  12       75.08       87.77     36.14 o 
  -8   8  12      296.87      371.80     50.27 o 
  -7   8  12      190.33      151.28     37.47 o 
  -6   8  12      222.79      241.42     33.13 o 
  -5   8  12       86.06      124.71     26.23 o 
  -4   8  12      165.31      137.43     58.41 o 
  -3   8  12      397.78      486.30     47.45 o 
  -2   8  12      210.60      274.37     31.53 o 
  -1   8  12      361.73      335.40     35.04 o 
   0   8  12      778.70      630.99     89.26 o 
   1   8  12      713.92      778.39     57.12 o 
   2   8  12       10.23        5.10     21.54 o 
   3   8  12       43.86       35.32     36.78 o 
   4   8  12      182.83       45.16     29.05 o 
   5   8  12      312.97      343.41     48.35 o 
   6   8  12      145.12      186.91     39.82 o 
   7   8  12       65.00       41.16     32.16 o 
   8   8  12       34.93       29.33     44.88 o 
  -8   9  12      339.58      333.88     52.10 o 
  -7   9  12       23.27        0.00     26.88 o 
  -6   9  12        5.49        4.74     25.22 o 
  -5   9  12       18.81       22.86     36.15 o 
  -4   9  12      477.07      361.31     48.44 o 
  -3   9  12       51.73       53.61     23.29 o 
  -2   9  12       14.09        8.61     18.47 o 
  -1   9  12      241.97      183.46     35.15 o 
   0   9  12      410.65      438.75     47.99 o 
   1   9  12      222.98      174.89     88.64 o 
   2   9  12        8.50       10.74     31.17 o 
   3   9  12        0.09        0.00     24.12 o 
   4   9  12      372.32      302.50     46.82 o 
   5   9  12      167.15       71.21     33.35 o 
   6   9  12       18.22       31.87     32.11 o 
   7   9  12      115.71       87.53     39.23 o 
  -6  10  12       57.82        2.28     27.94 o 
  -5  10  12      467.73      585.69     61.71 o 
  -4  10  12       13.91       34.72     30.53 o 
  -3  10  12        3.94        0.00     23.55 o 
  -2  10  12       11.21       47.63     31.88 o 
  -1  10  12      466.48      591.44     87.27 o 
   0  10  12       84.45      138.04     34.88 o 
   1  10  12       23.68       40.10     27.48 o 
   2  10  12      137.21      223.79     49.00 o 
   3  10  12      252.04      352.10     95.25 o 
   4  10  12       23.88       36.16     32.06 o 
 -11   0  13      230.50      407.17     70.81 o 
  -9   0  13      765.25      751.51     81.53 o 
  -7   0  13     1142.74     1196.84     89.76 o 
  -5   0  13       55.67       71.56     29.67 o 
  -3   0  13      289.63      448.31     54.11 o 
  -1   0  13     1637.34     1774.36     64.04 o 
   1   0  13      273.68      226.28     28.25 o 
   3   0  13      221.16      234.14     29.24 o 
   5   0  13     1512.67     1319.37     60.67 o 
   7   0  13      623.27      702.04     49.67 o 
   9   0  13       15.94        0.00     24.68 o 
  11   0  13      389.96      322.54     71.56 o 
 -14   1  13       27.47       54.27     34.97 o 
 -13   1  13       25.93       14.13     29.25 o 
 -12   1  13       23.02       49.97     28.34 o 
 -11   1  13        7.74       15.12     26.54 o 
 -10   1  13      259.00      186.78     36.41 o 
  -9   1  13      112.32       98.03     39.02 o 
  -8   1  13      941.62      832.99     90.64 o 
  -7   1  13      143.71      247.14     35.91 o 
  -6   1  13      162.77      178.15     43.01 o 
  -5   1  13      951.66      886.00     52.60 o 
  -4   1  13      100.20      101.09     23.53 o 
  -3   1  13      471.71      601.75     38.46 o 
  -2   1  13     1103.95     1131.89     43.05 o 
  -1   1  13       49.34       32.53     12.15 o 
   0   1  13      929.66      978.23     33.49 o 
   1   1  13      553.61      625.08     27.89 o 
   2   1  13      739.52      824.66     32.24 o 
   3   1  13      237.31      196.09     19.39 o 
   4   1  13     1147.18     1092.77     37.36 o 
   5   1  13      575.28      602.18     39.80 o 
   6   1  13     1429.49     1460.98     46.30 o 
   7   1  13       38.67       45.51     16.61 o 
   8   1  13      822.19      852.14     39.33 o 
   9   1  13       15.82       33.57     15.38 o 
  10   1  13       95.39       67.96     18.98 o 
  11   1  13       12.03        3.94     19.55 o 
  12   1  13      266.54      250.97     45.16 o 
 -14   2  13        0.46       36.63     33.94 o 
 -13   2  13       68.87       25.94     32.55 o 
 -12   2  13       32.62       43.39     28.78 o 
 -11   2  13      716.70      624.84     58.23 o 
 -10   2  13        2.07        0.00     20.34 o 
  -9   2  13       45.32       88.28     28.39 o 
  -8   2  13       28.53        6.08     52.36 o 
  -7   2  13     2613.68     2743.99     78.97 o 
  -6   2  13      255.08      245.91     26.82 o 
  -5   2  13      224.20      273.08     22.16 o 
  -4   2  13      137.82      144.85     18.56 o 
  -3   2  13     2221.58     2121.11     51.67 o 
  -2   2  13      616.44      507.82     31.31 o 
  -1   2  13      696.41      698.44     44.64 o 
   0   2  13      145.05      131.91     19.02 o 
   1   2  13     2766.38     2505.75     65.19 o 
   2   2  13      296.29      260.31     23.36 o 
   3   2  13      679.72      636.62     29.41 o 
   4   2  13        6.29        0.00     13.89 o 
   5   2  13     2943.44     2702.81     92.71 o 
   6   2  13      158.92      191.50     28.86 o 
   7   2  13       12.87        0.56     13.37 o 
   8   2  13       70.24       59.70     21.77 o 
   9   2  13     1108.09     1050.77    114.45 o 
  10   2  13      122.43      143.34     27.39 o 
  11   2  13        3.72        0.00     19.31 o 
  12   2  13        0.14        2.19     25.23 o 
 -13   3  13        2.08        0.00     29.42 o 
 -12   3  13      116.09      153.14     38.34 o 
 -11   3  13       27.24       19.91     27.38 o 
 -10   3  13      322.03      312.47     35.34 o 
  -9   3  13       38.20       53.31     22.08 o 
  -8   3  13     1274.32     1389.27     62.17 o 
  -7   3  13       62.71       42.56     19.37 o 
  -6   3  13      104.21      102.82     18.35 o 
  -5   3  13      434.70      429.06     26.78 o 
  -4   3  13     1048.46     1035.29     37.02 o 
  -3   3  13     1088.21     1094.31     37.19 o 
  -2   3  13      725.47      735.34     31.12 o 
  -1   3  13     1490.22     1537.07     58.34 o 
   0   3  13     2184.28     2261.20     64.14 o 
   1   3  13     1134.75     1208.08     40.48 o 
   2   3  13      219.66      208.60     28.25 o 
   3   3  13       77.46       83.35     15.43 o 
   4   3  13     1175.86     1135.73     39.13 o 
   5   3  13      406.65      468.92     40.53 o 
   6   3  13      410.04      394.70     57.59 o 
   7   3  13       22.12       12.71     18.55 o 
   8   3  13      818.75      886.02     49.47 o 
   9   3  13      421.96      480.19     47.62 o 
  10   3  13      132.02      105.25     29.64 o 
  11   3  13        6.44       12.39     32.16 o 
  12   3  13       86.70       97.93     54.98 o 
 -13   4  13       35.14       40.16     25.52 o 
 -12   4  13      303.36      246.03     35.97 o 
 -11   4  13      112.73       82.39     42.82 o 
 -10   4  13        9.41        2.76     20.32 o 
  -9   4  13       11.87        0.00     19.07 o 
  -8   4  13       89.10       90.36     23.90 o 
  -7   4  13      496.36      519.13     31.91 o 
  -6   4  13       43.68       27.01     15.06 o 
  -5   4  13        4.31       28.36     17.31 o 
  -4   4  13      231.22      205.41     21.19 o 
  -3   4  13     1333.82     1298.94     56.94 o 
  -2   4  13       58.08       56.18     16.32 o 
  -1   4  13      283.50      260.92     21.46 o 
   0   4  13      637.06      593.26     57.55 o 
   1   4  13      745.13      769.99     56.19 o 
   2   4  13        2.15        0.00     17.56 o 
   3   4  13        0.42        2.19     19.14 o 
   4   4  13      256.28      264.06     37.00 o 
   5   4  13      326.26      417.86     44.13 o 
   6   4  13      265.31      257.87     38.94 o 
   7   4  13        6.32        7.66     23.91 o 
   8   4  13      146.92      121.14     32.62 o 
   9   4  13       49.76       75.65     29.84 o 
  10   4  13        4.30       14.22     24.08 o 
  11   4  13        7.73        0.00     23.38 o 
 -12   5  13       32.84       12.57     25.71 o 
 -11   5  13      152.27      149.42     39.21 o 
 -10   5  13      355.86      419.62     40.80 o 
  -9   5  13       70.94       57.43     24.04 o 
  -8   5  13        2.63        0.00     15.80 o 
  -7   5  13      290.07      350.31     28.61 o 
  -6   5  13      501.18      616.14     34.53 o 
  -5   5  13       71.63      102.57     25.73 o 
  -4   5  13      213.36      201.44     22.42 o 
  -3   5  13      387.40      417.03     30.23 o 
  -2   5  13      764.85      778.40     33.70 o 
  -1   5  13      109.58      140.79     22.60 o 
   0   5  13     1144.36     1112.91     90.26 o 
   1   5  13      131.43      112.88     27.96 o 
   2   5  13      753.98      648.95     51.15 o 
   3   5  13        3.15        4.54     21.70 o 
   4   5  13       25.09       84.25     42.14 o 
   5   5  13      106.44      134.91     49.12 o 
   6   5  13     1015.57      976.30     85.52 o 
   7   5  13        3.80        7.26     49.62 o 
   8   5  13      102.75      158.20     37.41 o 
   9   5  13      267.15      299.58     70.31 o 
  10   5  13        0.35       10.13     24.39 o 
  11   5  13       38.58       75.20     31.53 o 
 -11   6  13       79.50       48.24     24.92 o 
 -10   6  13       54.43       34.68     19.45 o 
  -9   6  13       55.49       69.41     20.56 o 
  -8   6  13      437.17      529.09     35.46 o 
  -7   6  13      443.64      484.54     43.80 o 
  -6   6  13      288.33      258.25     26.70 o 
  -5   6  13      472.75      488.82     41.00 o 
  -4   6  13       36.06       24.47     18.52 o 
  -3   6  13     1140.40     1287.72     53.12 o 
  -2   6  13      815.85      855.83     44.54 o 
  -1   6  13      460.21      480.32     44.43 o 
   0   6  13      507.74      497.90     61.96 o 
   1   6  13      543.97      534.02     47.57 o 
   2   6  13      591.28      655.15     53.48 o 
   3   6  13      186.92      193.87     37.03 o 
   4   6  13      742.89      658.02     56.23 o 
   5   6  13      328.38      302.13     60.47 o 
   6   6  13      310.81      361.55     77.30 o 
   7   6  13       47.49        0.00     38.90 o 
   8   6  13       68.29       48.18     32.17 o 
   9   6  13      133.04       82.43     63.58 o 
  10   6  13      271.59      222.64     44.73 o 
 -10   7  13        2.89       31.77     19.12 o 
  -9   7  13      112.83      128.62     24.89 o 
  -8   7  13      440.59      597.68     98.32 o 
  -7   7  13      448.16      562.82     42.77 o 
  -6   7  13        2.66        0.00     17.80 o 
  -5   7  13        3.29       15.67     19.62 o 
  -4   7  13       22.39       49.98     21.61 o 
  -3   7  13      672.28      643.14     42.05 o 
  -2   7  13       23.49       41.55     19.71 o 
  -1   7  13       35.02       27.74     23.89 o 
   0   7  13      491.09      529.33     66.70 o 
   1   7  13      795.93      701.26     54.64 o 
   2   7  13      102.85       55.47     27.21 o 
   3   7  13       12.05       41.66     26.46 o 
   4   7  13       57.70       16.60     23.29 o 
   5   7  13      422.13      426.99     50.94 o 
   6   7  13       11.47       30.30     25.57 o 
   7   7  13       24.71       14.74     30.00 o 
   8   7  13        0.41        0.00     29.29 o 
   9   7  13       28.85       82.67     36.48 o 
  -9   8  13        1.82        0.00     27.41 o 
  -8   8  13      210.27      110.36     36.77 o 
  -7   8  13       29.51        8.69     21.24 o 
  -6   8  13       11.59        4.35     20.92 o 
  -5   8  13      107.90       56.74     23.25 o 
  -4   8  13      426.70      472.63     40.08 o 
  -3   8  13      108.45      100.82     29.84 o 
  -2   8  13       12.96       25.13     19.52 o 
  -1   8  13        0.28       53.40     26.69 o 
   0   8  13      506.22      620.03     73.43 o 
   1   8  13      182.95      157.70     35.04 o 
   2   8  13       92.68       98.06     32.06 o 
   3   8  13        4.42       45.12     27.49 o 
   4   8  13      169.93      111.25     33.67 o 
   5   8  13      186.12      120.24     47.13 o 
   6   8  13      169.80      201.37    115.82 o 
   7   8  13        4.49       14.53     30.05 o 
   8   8  13        9.86        0.00     36.15 o 
  -7   9  13      284.44      406.17     53.37 o 
  -6   9  13      258.35      302.50     48.39 o 
  -5   9  13       46.98       31.84     28.65 o 
  -4   9  13       23.74       33.92     22.27 o 
  -3   9  13      389.72      536.63     42.70 o 
  -2   9  13      559.47      551.98     68.69 o 
  -1   9  13        4.04        0.00     36.03 o 
   0   9  13       97.04       88.20     30.31 o 
   1   9  13      365.34      371.19     48.59 o 
   2   9  13      110.42      116.18     73.68 o 
   3   9  13       80.49       60.70     30.41 o 
   4   9  13       23.16        0.00     28.18 o 
   5   9  13      316.74      269.25     47.07 o 
   6   9  13      191.23      231.93     52.98 o 
  -4  10  13      336.85      378.38     53.11 o 
  -3  10  13        0.02        0.00     28.95 o 
  -2  10  13      464.21      418.39     78.04 o 
  -1  10  13       20.94       32.64     27.86 o 
   0  10  13      324.34      363.62     50.74 o 
   1  10  13       17.99        0.00     26.65 o 
   2  10  13      478.73      476.50     54.61 o 
   3  10  13       15.37       44.99     32.29 o 
 -12   0  14       83.80       32.41     45.13 o 
 -10   0  14      588.20      645.54     81.53 o 
  -8   0  14      195.42      121.18     40.39 o 
  -6   0  14      863.90      885.41     81.29 o 
  -4   0  14      243.51      230.89     46.38 o 
  -2   0  14     6218.75     6134.03    221.66 o 
   0   0  14       83.39      146.21     24.97 o 
   2   0  14     1865.81     1689.74     67.16 o 
   4   0  14      976.65      931.16     51.71 o 
   6   0  14     1804.79     1604.07     70.85 o 
   8   0  14      197.67      223.73     46.38 o 
  10   0  14      209.55      216.05     35.23 o 
  12   0  14        8.35        0.00     29.17 o 
 -13   1  14        1.40        0.00     29.27 o 
 -12   1  14        8.05       28.31     33.29 o 
 -11   1  14      104.82      120.23     32.96 o 
 -10   1  14        0.24        0.00     24.19 o 
  -9   1  14      120.03       74.58     39.77 o 
  -8   1  14       91.82       97.38     29.66 o 
  -7   1  14      664.66      586.32     49.07 o 
  -6   1  14       64.45       63.92     24.95 o 
  -5   1  14        4.27        1.45     18.31 o 
  -4   1  14      514.67      601.69     45.93 o 
  -3   1  14      674.11      651.31     35.45 o 
  -2   1  14      122.87      130.62     20.51 o 
  -1   1  14      802.12      900.96     40.77 o 
   0   1  14     1087.95     1178.88     38.23 o 
   1   1  14      332.66      354.02     25.21 o 
   2   1  14      342.87      385.46     25.05 o 
   3   1  14      219.42      204.04     20.90 o 
   4   1  14        0.33        0.00     12.22 o 
   5   1  14      538.71      597.16     31.40 o 
   6   1  14        8.35        0.16     12.87 o 
   7   1  14        8.52        0.00     13.95 o 
   8   1  14        0.08        0.00     13.84 o 
   9   1  14       54.77       43.47     14.54 o 
  10   1  14       31.50       56.34     22.57 o 
  11   1  14       16.43        7.55     19.61 o 
  12   1  14        9.52       15.78     21.05 o 
 -13   2  14        1.94        7.22     31.01 o 
 -12   2  14      139.89      112.93     35.85 o 
 -11   2  14      120.04      178.47     39.03 o 
 -10   2  14      169.53      194.23     69.32 o 
  -9   2  14      104.73       70.89     30.33 o 
  -8   2  14      437.21      405.02     45.40 o 
  -7   2  14      152.80      158.59     32.00 o 
  -6   2  14       81.31       91.27     26.84 o 
  -5   2  14      366.92      425.64     40.99 o 
  -4   2  14      319.28      361.14     28.66 o 
  -3   2  14      352.89      402.75     34.45 o 
  -2   2  14     1390.33     1335.12     78.01 o 
  -1   2  14      412.24      507.18     33.06 o 
   0   2  14      112.68      120.70     22.63 o 
   1   2  14      164.91      196.76     23.14 o 
   2   2  14      181.88      181.77     19.79 o 
   3   2  14      338.75      337.90     25.98 o 
   4   2  14      683.61      647.60     31.78 o 
   5   2  14        1.45        9.81     13.37 o 
   6   2  14      283.22      347.22     27.17 o 
   7   2  14      109.65       75.84     18.77 o 
   8   2  14        0.80       24.82     19.46 o 
   9   2  14        0.17       14.72     15.71 o 
  10   2  14       43.74       40.91     20.87 o 
  11   2  14      134.61       99.87     25.75 o 
 -13   3  14      154.69      167.39     44.40 o 
 -12   3  14      121.98      106.00     35.92 o 
 -11   3  14        6.07        0.00     25.98 o 
 -10   3  14       12.63        0.00     19.37 o 
  -9   3  14     1027.85     1018.71    107.59 o 
  -8   3  14      194.86      158.14     30.10 o 
  -7   3  14       18.45        0.00     17.12 o 
  -6   3  14        6.72        0.00     17.35 o 
  -5   3  14      983.89      806.01     40.06 o 
  -4   3  14     1591.46     1709.52     72.96 o 
  -3   3  14        1.68        0.00     13.09 o 
  -2   3  14      195.16      211.69     21.01 o 
  -1   3  14     4452.04     4278.79     98.64 o 
   0   3  14      976.37     1013.14     44.03 o 
   1   3  14      107.20      137.07     24.84 o 
   2   3  14      107.25      119.62     17.75 o 
   3   3  14      974.74      953.27     36.66 o 
   4   3  14        4.95        7.01     12.97 o 
   5   3  14      385.67      362.93     32.59 o 
   6   3  14      361.06      410.12     34.75 o 
   7   3  14     1337.55     1357.09     57.13 o 
   8   3  14       44.34       67.54     44.89 o 
   9   3  14       27.77       42.38     25.09 o 
  10   3  14       23.30       26.50     25.68 o 
  11   3  14      193.63      200.70     39.89 o 
 -12   4  14      119.23       85.39     30.12 o 
 -11   4  14        1.62       36.15     23.60 o 
 -10   4  14      337.39      375.57     51.09 o 
  -9   4  14      223.64      238.12     32.76 o 
  -8   4  14      962.01      967.33    127.80 o 
  -7   4  14       25.03       31.61     19.32 o 
  -6   4  14      206.95      276.06     26.07 o 
  -5   4  14      855.54      841.22     37.66 o 
  -4   4  14      295.84      306.63     25.25 o 
  -3   4  14       61.32       46.23     15.84 o 
  -2   4  14      715.63      769.36     34.11 o 
  -1   4  14      512.04      486.76     61.02 o 
   0   4  14      502.33      510.49     34.01 o 
   1   4  14       17.76        0.00     16.04 o 
   2   4  14      801.06      712.28     52.93 o 
   3   4  14      610.50      616.93     72.68 o 
   4   4  14      635.95      571.99     49.84 o 
   5   4  14       12.58       13.94     23.40 o 
   6   4  14      760.00      745.79     88.89 o 
   7   4  14      296.16      310.95     63.58 o 
   8   4  14      113.56      116.62     37.53 o 
   9   4  14       30.52        0.00     23.03 o 
  10   4  14      161.43      137.81     34.69 o 
  11   4  14       51.22       59.63     29.74 o 
 -12   5  14       41.28       57.67     26.58 o 
 -11   5  14       40.92       51.69     25.87 o 
 -10   5  14       31.28       28.82     22.54 o 
  -9   5  14      347.50      375.93     38.47 o 
  -8   5  14       91.27       89.67     25.19 o 
  -7   5  14        1.05       12.42     15.45 o 
  -6   5  14      539.01      513.60     43.21 o 
  -5   5  14       73.78       83.26     27.57 o 
  -4   5  14      416.46      410.60     28.54 o 
  -3   5  14      108.27       92.06     17.70 o 
  -2   5  14     1759.97     1657.07     73.51 o 
  -1   5  14       39.77       61.35     25.17 o 
   0   5  14      592.27      647.82     51.06 o 
   1   5  14      279.66      342.61     41.25 o 
   2   5  14      949.14      902.88     59.49 o 
   3   5  14        9.69        0.00     21.58 o 
   4   5  14      197.41      233.02     39.10 o 
   5   5  14       12.55        9.81     22.81 o 
   6   5  14      612.44      591.53     55.50 o 
   7   5  14      167.07      201.12     41.36 o 
   8   5  14      102.91       82.05     82.16 o 
   9   5  14      128.40       72.28     33.07 o 
  10   5  14       80.01       98.98     32.70 o 
 -11   6  14        0.88       24.82     25.04 o 
 -10   6  14      340.21      342.51     38.85 o 
  -9   6  14      143.81      156.34     25.33 o 
  -8   6  14       60.63       48.00     19.71 o 
  -7   6  14       68.37       56.97     18.99 o 
  -6   6  14      372.87      335.16     34.79 o 
  -5   6  14       11.61       14.22     19.25 o 
  -4   6  14        1.99       28.32     19.37 o 
  -3   6  14       39.90       73.22     21.68 o 
  -2   6  14     1006.23      831.00     57.27 o 
  -1   6  14       77.16       63.28     29.42 o 
   0   6  14        7.17       17.66     35.28 o 
   1   6  14       27.44       11.06     22.94 o 
   2   6  14      329.09      287.67     40.52 o 
   3   6  14       29.23       66.89     27.83 o 
   4   6  14       15.25       26.14     26.01 o 
   5   6  14      461.36      565.89     56.13 o 
   6   6  14      653.39      634.98    163.07 o 
   7   6  14       75.97       33.32     29.91 o 
   8   6  14       16.45       48.89     30.61 o 
   9   6  14        4.54       63.57     33.25 o 
 -10   7  14      110.64      104.88     30.83 o 
  -9   7  14      310.54      378.91     39.97 o 
  -8   7  14        0.26        0.00     19.69 o 
  -7   7  14      116.30      120.45     35.56 o 
  -6   7  14      348.26      397.65     37.98 o 
  -5   7  14        4.50       16.39     19.95 o 
  -4   7  14       43.17       36.34     21.23 o 
  -3   7  14       93.84      108.36     24.59 o 
  -2   7  14      661.44      698.67     55.54 o 
  -1   7  14      589.28      644.78     56.23 o 
   0   7  14       65.56      107.35     33.37 o 
   1   7  14      135.75      157.54     35.11 o 
   2   7  14      167.08      116.32     48.62 o 
   3   7  14      265.60      322.59     46.25 o 
   4   7  14        0.49       13.35     31.79 o 
   5   7  14      321.30      343.71     48.29 o 
   6   7  14      593.60      454.19     99.61 o 
   7   7  14      464.94      489.60     57.85 o 
   8   7  14       29.35       14.66     30.89 o 
  -8   8  14       29.17        0.00     21.33 o 
  -7   8  14       33.79       32.21     23.74 o 
  -6   8  14       46.57       70.85     25.87 o 
  -5   8  14      624.93      737.83    108.38 o 
  -4   8  14        0.80       17.38     21.10 o 
  -3   8  14       77.31       52.55     23.16 o 
  -2   8  14       67.89      127.63     32.88 o 
  -1   8  14      396.43      393.53     47.41 o 
   0   8  14       47.70       19.72     25.51 o 
   1   8  14       93.36       35.50     31.29 o 
   2   8  14      280.93      249.28     42.82 o 
   3   8  14      210.94      187.47     39.93 o 
   4   8  14       41.69       28.81     29.09 o 
   5   8  14      170.17      179.98     61.21 o 
   6   8  14      207.81      143.81     41.27 o 
   7   8  14      123.55      137.89     96.25 o 
  -6   9  14       76.38      113.36     39.02 o 
  -5   9  14        6.43       14.92     23.52 o 
  -4   9  14        0.36       32.74     27.31 o 
  -3   9  14       12.49        3.35     24.08 o 
  -2   9  14      188.39      171.52     65.20 o 
  -1   9  14       40.14       33.07     27.24 o 
   0   9  14       12.12        7.47     27.55 o 
   1   9  14        6.24       12.58     32.16 o 
   2   9  14      185.34      136.70     39.60 o 
   3   9  14        2.92        0.00     24.63 o 
   4   9  14       15.43       28.77     30.79 o 
 -13   0  15        2.92       66.57     49.12 o 
 -11   0  15      377.09      364.79     68.57 o 
  -9   0  15       20.67        0.00     34.91 o 
  -7   0  15      933.19      919.32     87.27 o 
  -5   0  15      417.12      435.60     61.34 o 
  -3   0  15        2.65       14.96     28.67 o 
  -1   0  15      633.49      636.72     49.12 o 
   1   0  15       23.22       37.37     48.75 o 
   3   0  15      150.96      130.10     32.04 o 
   5   0  15      285.90      296.04     35.96 o 
   7   0  15       41.31       50.58     24.54 o 
   9   0  15       64.65       39.15     25.10 o 
  11   0  15       87.73       75.05     46.13 o 
 -13   1  15       85.95       70.89     35.62 o 
 -12   1  15       92.90       48.45     35.82 o 
 -11   1  15      115.02      151.93     38.49 o 
 -10   1  15        4.60        0.00     23.02 o 
  -9   1  15      162.06      139.06     35.17 o 
  -8   1  15     1322.80     1562.62    110.71 o 
  -7   1  15        1.44       14.75     20.32 o 
  -6   1  15      126.83      131.17     29.18 o 
  -5   1  15      421.51      367.16     40.28 o 
  -4   1  15      577.70      738.89     52.20 o 
  -3   1  15      110.05       94.39     53.36 o 
  -2   1  15      621.70      586.88     35.44 o 
  -1   1  15     2809.47     2849.21     76.22 o 
   0   1  15      947.93     1059.86     45.19 o 
   1   1  15       92.51       68.39     17.56 o 
   2   1  15       33.51       27.76     14.88 o 
   3   1  15      490.74      505.54     29.56 o 
   4   1  15      436.04      474.78     29.33 o 
   5   1  15      191.40      174.87     27.96 o 
   6   1  15       81.94       57.81     28.24 o 
   7   1  15      198.24      191.24     23.32 o 
   8   1  15      246.72      247.60     40.56 o 
   9   1  15      238.59      257.56     33.70 o 
  10   1  15       66.41       42.59     35.10 o 
  11   1  15      141.15       79.35     34.25 o 
 -12   2  15      202.36      128.03     39.40 o 
 -11   2  15       39.94       31.19     28.89 o 
 -10   2  15       45.71        7.95     27.32 o 
  -9   2  15     1237.08     1410.40     76.31 o 
  -8   2  15      213.93      241.09     39.75 o 
  -7   2  15        8.75        0.00     20.57 o 
  -6   2  15       53.18       70.53     25.56 o 
  -5   2  15      802.18      842.05    198.60 o 
  -4   2  15      316.43      305.87     42.89 o 
  -3   2  15       50.57       70.28     23.22 o 
  -2   2  15      208.39      284.84     28.60 o 
  -1   2  15     1719.52     1734.76     79.89 o 
   0   2  15      484.78      447.80     33.39 o 
   1   2  15       86.10       91.56     28.90 o 
   2   2  15       28.97       10.67     15.78 o 
   3   2  15     1102.68     1103.06     39.94 o 
   4   2  15      172.39      139.96     20.00 o 
   5   2  15       50.34       70.93     18.28 o 
   6   2  15        6.82        0.00     19.46 o 
   7   2  15      892.76     1098.44     53.64 o 
   8   2  15      111.86      119.72     26.36 o 
   9   2  15       11.20        0.00     20.30 o 
  10   2  15        8.33        0.00     18.06 o 
  11   2  15      156.82      157.18     29.46 o 
 -12   3  15        6.23        0.00     27.94 o 
 -11   3  15       11.04       55.85     29.97 o 
 -10   3  15       39.84       39.49     29.34 o 
  -9   3  15      156.39      124.61     32.69 o 
  -8   3  15       44.04       24.30     21.01 o 
  -7   3  15       14.43        0.00     16.87 o 
  -6   3  15      129.75       90.46     26.26 o 
  -5   3  15      808.20      798.78     43.80 o 
  -4   3  15       11.31        0.00     13.57 o 
  -3   3  15        6.43       16.95     13.98 o 
  -2   3  15      157.51      177.60     25.08 o 
  -1   3  15      527.60      516.40     35.34 o 
   0   3  15        3.30       11.37     15.14 o 
   1   3  15      340.31      364.54     31.17 o 
   2   3  15       43.33       41.92     19.08 o 
   3   3  15      858.16      921.18     37.12 o 
   4   3  15       66.38       63.65     20.30 o 
   5   3  15      371.26      322.46     32.23 o 
   6   3  15       94.20       57.36     22.04 o 
   7   3  15      483.83      490.66     39.64 o 
   8   3  15       19.55       23.02     21.61 o 
   9   3  15        8.58        0.00     18.95 o 
  10   3  15       47.27       41.18     27.68 o 
 -12   4  15       25.22       73.09     29.17 o 
 -11   4  15        1.15        0.57     22.29 o 
 -10   4  15      106.11       88.68     27.01 o 
  -9   4  15       39.02       26.07     22.10 o 
  -8   4  15        8.27       13.98     19.74 o 
  -7   4  15      147.38      149.03     26.95 o 
  -6   4  15       64.87       63.86     21.64 o 
  -5   4  15       47.87       43.93     17.03 o 
  -4   4  15      349.27      322.08     26.73 o 
  -3   4  15      328.22      357.37     28.07 o 
  -2   4  15      648.80      628.41     43.45 o 
  -1   4  15       63.73       41.54     18.02 o 
   0   4  15       66.75       28.59     23.47 o 
   1   4  15      132.18      129.53     30.55 o 
   2   4  15       25.97       16.01     23.96 o 
   3   4  15      226.13      242.69     56.97 o 
   4   4  15      153.18      165.83     33.33 o 
   5   4  15      159.13      133.64     60.84 o 
   6   4  15        7.81        0.00     23.06 o 
   7   4  15        7.22        0.00     24.33 o 
   8   4  15       85.18      103.38     34.04 o 
   9   4  15      123.61       48.86     44.26 o 
  10   4  15       11.58       43.49     54.61 o 
 -11   5  15       53.36       89.11     27.98 o 
 -10   5  15       23.54       22.87     24.04 o 
  -9   5  15      174.65      166.86     36.72 o 
  -8   5  15      463.78      475.19     41.06 o 
  -7   5  15       32.22       42.21     21.90 o 
  -6   5  15      179.97      245.34     52.51 o 
  -5   5  15        1.25        3.01     15.14 o 
  -4   5  15      535.09      532.44     32.55 o 
  -3   5  15       32.11       39.19     19.69 o 
  -2   5  15       26.76        0.00     24.81 o 
  -1   5  15        1.43        0.71     34.66 o 
   0   5  15     2150.63     1946.74     84.98 o 
   1   5  15       66.98       56.02     29.67 o 
   2   5  15       47.55       30.68     25.31 o 
   3   5  15       23.09       38.33     26.68 o 
   4   5  15      785.41      880.65     62.71 o 
   5   5  15      220.53      297.87     44.49 o 
   6   5  15       66.65       15.86     26.70 o 
   7   5  15       24.41       82.85     66.32 o 
   8   5  15      421.09      417.41     53.60 o 
   9   5  15      173.14      156.75     30.02 o 
 -10   6  15        1.52       13.51     22.64 o 
  -9   6  15      244.94      284.00     36.66 o 
  -8   6  15      344.25      409.02     50.57 o 
  -7   6  15       31.49        6.22     20.48 o 
  -6   6  15       17.93       17.67     20.99 o 
  -5   6  15      176.25      192.64     28.41 o 
  -4   6  15      689.65      713.67     44.44 o 
  -3   6  15      187.52      211.65     37.73 o 
  -2   6  15       53.54       26.71     32.91 o 
  -1   6  15      335.44      389.48     45.40 o 
   0   6  15     1045.46      973.09     64.17 o 
   1   6  15      170.67      286.97     42.07 o 
   2   6  15      101.21       62.82     28.36 o 
   3   6  15       76.48       42.79     27.32 o 
   4   6  15      575.19      536.57     55.19 o 
   5   6  15      135.81      179.57     39.15 o 
   6   6  15        0.06        0.00     26.18 o 
   7   6  15      220.91      204.05     87.14 o 
   8   6  15      157.89      198.57     42.59 o 
  -9   7  15       96.79       88.41     28.16 o 
  -8   7  15       46.71       50.46     24.44 o 
  -7   7  15       12.98       29.70     22.11 o 
  -6   7  15      227.84      207.96     41.20 o 
  -5   7  15        2.37       15.68     20.45 o 
  -4   7  15       11.15        0.00     19.43 o 
  -3   7  15       71.42       52.46     28.65 o 
  -2   7  15       77.13       50.04     40.39 o 
  -1   7  15      112.12      181.22     54.48 o 
   0   7  15       30.17       17.07     25.77 o 
   1   7  15       63.08      209.20     61.34 o 
   2   7  15      191.51      228.59    117.19 o 
   3   7  15       60.11       49.63     28.87 o 
   4   7  15       14.14        0.00     25.31 o 
   5   7  15       17.54       10.81     28.39 o 
   6   7  15      174.02      137.44     40.08 o 
   7   7  15        8.65       20.27     79.91 o 
  -7   8  15       16.46        0.00     22.08 o 
  -6   8  15        0.07        0.00     20.11 o 
  -5   8  15       11.84       23.18     24.04 o 
  -4   8  15       73.52       77.91     25.55 o 
  -3   8  15      256.46      374.33     47.33 o 
  -2   8  15        7.81        0.00     22.03 o 
  -1   8  15      518.37      530.53     54.99 o 
   0   8  15      101.24       92.76     33.40 o 
   1   8  15       66.49       58.94     29.69 o 
   2   8  15       86.55       80.38     46.75 o 
   3   8  15      202.21      218.70     42.55 o 
   4   8  15       43.86       30.68     38.27 o 
   5   8  15        8.55        0.00     28.57 o 
  -4   9  15        2.69        0.00     26.16 o 
  -3   9  15       77.57       50.26     31.93 o 
  -2   9  15        0.56        7.87     45.63 o 
  -1   9  15      216.30      252.52     43.13 o 
   0   9  15      223.64      238.44     44.09 o 
   1   9  15      319.16      310.00     46.58 o 
   2   9  15        7.05       22.86     31.38 o 
   3   9  15       44.55       59.69     33.07 o 
 -12   0  16       98.69       54.61     51.36 o 
 -10   0  16      676.48      588.20     82.53 o 
  -8   0  16       64.75       23.69     36.90 o 
  -6   0  16      897.06     1054.21     91.76 o 
  -4   0  16      355.95      424.38     62.83 o 
  -2   0  16     5385.40     5281.79    209.20 o 
   0   0  16      265.67      317.62     35.93 o 
   2   0  16     2296.30     2171.19     81.52 o 
   4   0  16       49.93       63.76     25.21 o 
   6   0  16     1685.14     1605.16    100.11 o 
   8   0  16        0.50       19.86     24.06 o 
  10   0  16      134.31      115.42     29.97 o 
 -12   1  16       90.49       57.97     33.09 o 
 -11   1  16       38.85       44.57     31.41 o 
 -10   1  16      126.96      112.17     34.88 o 
  -9   1  16      196.39      160.07     35.76 o 
  -8   1  16      109.98      165.56     73.68 o 
  -7   1  16      240.64      192.17     46.50 o 
  -6   1  16      965.59      840.30     59.21 o 
  -5   1  16      550.72      476.40     98.61 o 
  -4   1  16      131.88      115.02     49.87 o 
  -3   1  16      258.17      358.86     41.55 o 
  -2   1  16     1522.99     1674.84     74.00 o 
  -1   1  16      684.98      579.10     37.36 o 
   0   1  16      127.35      193.32     26.35 o 
   1   1  16      337.18      408.88     27.38 o 
   2   1  16      763.97      777.65     35.80 o 
   3   1  16      257.15      230.32     24.94 o 
   4   1  16       20.35        9.72     15.33 o 
   5   1  16      988.93      969.17     41.36 o 
   6   1  16      161.27      152.64     25.44 o 
   7   1  16      259.89      241.91     26.45 o 
   8   1  16       11.24        0.00     13.86 o 
   9   1  16       31.80       59.77     33.52 o 
  10   1  16      125.46       85.06     23.85 o 
 -12   2  16        8.69       16.97     29.52 o 
 -11   2  16        2.86       36.31     30.05 o 
 -10   2  16       42.43       50.32     32.79 o 
  -9   2  16      334.56      321.56     46.60 o 
  -8   2  16      358.63      309.99     43.67 o 
  -7   2  16       18.41       54.87     26.51 o 
  -6   2  16        2.84       26.27     22.47 o 
  -5   2  16      599.68      617.16     69.57 o 
  -4   2  16       72.03       73.05     52.49 o 
  -3   2  16        5.26        0.00     19.56 o 
  -2   2  16      571.76      653.65     51.63 o 
  -1   2  16     1919.06     1895.81     90.29 o 
   0   2  16       16.88        0.00     15.60 o 
   1   2  16       49.34       70.52     20.96 o 
   2   2  16       88.46       71.44     17.47 o 
   3   2  16      733.92      880.22     42.78 o 
   4   2  16       97.04       95.67     19.36 o 
   5   2  16        2.92        0.00     13.63 o 
   6   2  16       19.85       20.36     19.01 o 
   7   2  16      287.64      334.03     35.86 o 
   8   2  16       16.59       23.13     31.43 o 
   9   2  16       39.95       78.60     25.19 o 
  10   2  16       32.11       34.00     19.25 o 
 -11   3  16       92.66       72.29     33.82 o 
 -10   3  16        2.74       53.73     32.08 o 
  -9   3  16        3.53        0.00     29.80 o 
  -8   3  16        0.31        0.00     26.06 o 
  -7   3  16      191.57      237.78     42.89 o 
  -6   3  16       37.00       52.08     47.00 o 
  -5   3  16      149.05      104.83     29.56 o 
  -4   3  16       31.51       27.81     27.80 o 
  -3   3  16      210.22      250.15     32.81 o 
  -2   3  16        4.16       19.89     18.81 o 
  -1   3  16        1.55       19.02     25.23 o 
   0   3  16        5.18       14.38     20.55 o 
   1   3  16      430.99      580.85     38.89 o 
   2   3  16       21.35       13.94     16.79 o 
   3   3  16      452.80      407.02     45.05 o 
   4   3  16        1.55        4.20     17.82 o 
   5   3  16      289.88      310.84     32.93 o 
   6   3  16       12.80       18.33     29.47 o 
   7   3  16       42.43       70.13     23.69 o 
   8   3  16      125.16      143.93     37.98 o 
   9   3  16        2.69        2.48     21.59 o 
  10   3  16       21.76        3.44     36.03 o 
 -11   4  16       25.79       29.83     44.86 o 
 -10   4  16      254.36      258.78     37.25 o 
  -9   4  16        5.37        7.16     20.90 o 
  -8   4  16        9.37        1.77     20.10 o 
  -7   4  16      101.98      117.66     26.37 o 
  -6   4  16      105.58       99.09     24.53 o 
  -5   4  16      102.71      137.97     25.31 o 
  -4   4  16       11.43        9.49     15.32 o 
  -3   4  16      904.69      932.97     47.54 o 
  -2   4  16      374.53      350.61     38.92 o 
  -1   4  16      176.03      136.32     24.69 o 
   0   4  16       27.60       59.34     26.69 o 
   1   4  16      495.82      602.27    110.46 o 
   2   4  16      215.23      237.97     37.66 o 
   3   4  16       36.11        0.00     48.12 o 
   4   4  16        1.03        3.99     23.65 o 
   5   4  16       93.75       79.56     29.85 o 
   6   4  16      498.45      526.87     53.71 o 
   7   4  16      104.02       62.40     31.39 o 
   8   4  16        1.75        0.00     24.79 o 
   9   4  16       90.36       77.59     37.42 o 
 -10   5  16       60.70       44.73     26.20 o 
  -9   5  16      301.92      305.24     38.07 o 
  -8   5  16        0.39        1.54     22.73 o 
  -7   5  16        1.62       23.34     21.90 o 
  -6   5  16      470.04      627.96     61.84 o 
  -5   5  16        0.41        8.95     16.66 o 
  -4   5  16       16.06       19.66     19.54 o 
  -3   5  16       78.84       41.35     27.77 o 
  -2   5  16      531.84      508.40     49.01 o 
  -1   5  16      204.74      211.47     38.32 o 
   0   5  16        3.74        0.00     23.56 o 
   1   5  16        0.86       18.58     35.78 o 
   2   5  16      112.84       73.12     28.82 o 
   3   5  16      270.48      213.05     38.45 o 
   4   5  16        5.02        6.18     28.55 o 
   5   5  16        7.45       28.54     26.24 o 
   6   5  16       50.17       30.43     31.16 o 
   7   5  16      287.43      253.55     46.38 o 
   8   5  16       25.77        0.00     34.04 o 
  -9   6  16        3.26       10.64     21.87 o 
  -8   6  16        0.51        7.32     27.24 o 
  -7   6  16       75.44       79.44     30.01 o 
  -6   6  16       62.18       50.64     23.28 o 
  -5   6  16      100.35       83.76     23.89 o 
  -4   6  16       24.09       38.40     27.01 o 
  -3   6  16       17.40        0.00     24.24 o 
  -2   6  16       27.63        2.33     32.54 o 
  -1   6  16       38.86        0.00     27.93 o 
   0   6  16      223.03      277.35     43.16 o 
   1   6  16       24.09       57.34     28.57 o 
   2   6  16       10.90        0.00     23.06 o 
   3   6  16       61.53       53.95     37.65 o 
   4   6  16       21.64       36.98     27.22 o 
   5   6  16      153.63       95.46     35.38 o 
   6   6  16      170.99      106.71     60.71 o 
   7   6  16      162.06      143.94     38.30 o 
  -8   7  16      219.24      219.69     38.96 o 
  -7   7  16      202.94      279.36     44.98 o 
  -6   7  16      113.66       96.75     26.76 o 
  -5   7  16        0.59       20.34     21.59 o 
  -4   7  16       60.48       52.22     44.88 o 
  -3   7  16      346.47      383.72     46.98 o 
  -2   7  16      350.57      420.08     76.17 o 
  -1   7  16       33.88       88.29     33.22 o 
   0   7  16       30.56       51.56     32.04 o 
   1   7  16      206.86      143.32     37.41 o 
   2   7  16      111.72      182.85     38.69 o 
   3   7  16        6.49       19.54     27.04 o 
   4   7  16      185.10      263.86     53.73 o 
   5   7  16      274.02      266.44     53.11 o 
   6   7  16      211.36      304.32     50.63 o 
  -5   8  16      133.58      200.94     62.34 o 
  -4   8  16       33.84       12.56     27.72 o 
  -3   8  16      385.93      446.13     52.48 o 
  -2   8  16       71.81       36.70     30.14 o 
  -1   8  16       17.34       35.14     30.43 o 
   0   8  16        2.60       19.29     28.44 o 
   1   8  16      318.64      370.22     50.76 o 
   2   8  16       22.55       19.13     29.47 o 
   3   8  16       71.83       78.41     31.98 o 
   4   8  16       45.95       66.64     35.14 o 
 -11   0  17      294.77      312.92     70.56 o 
  -9   0  17      567.86      511.90     77.55 o 
  -7   0  17      289.87      135.14     48.87 o 
  -5   0  17      275.97      287.99     57.85 o 
  -3   0  17       16.70        6.23     32.91 o 
  -1   0  17     2075.17     2570.70    135.39 o 
   1   0  17      653.04      733.78     76.80 o 
   3   0  17      433.35      586.66     47.52 o 
   5   0  17     1252.40     1237.84     66.07 o 
   7   0  17      729.03      663.51     69.19 o 
   9   0  17      459.62      415.84     50.50 o 
 -11   1  17       18.13       12.56     28.82 o 
 -10   1  17       64.06       74.24     32.52 o 
  -9   1  17        1.19        0.00     41.89 o 
  -8   1  17      889.60      827.67     91.51 o 
  -7   1  17       99.37       69.36     28.55 o 
  -6   1  17       28.80        8.36     22.87 o 
  -5   1  17       16.62       47.63     25.84 o 
  -4   1  17      665.20      709.91     56.03 o 
  -3   1  17      649.05      655.79     53.66 o 
  -2   1  17      781.14      711.88     54.64 o 
  -1   1  17       23.79       30.98     22.51 o 
   0   1  17      701.45      717.36     54.31 o 
   1   1  17      376.64      410.89     46.90 o 
   2   1  17        9.83       11.85     15.87 o 
   3   1  17       82.22      106.40     20.09 o 
   4   1  17      572.27      517.82     39.05 o 
   5   1  17      285.57      324.82     28.22 o 
   6   1  17      204.21      238.53     26.28 o 
   7   1  17       89.80       88.11     20.69 o 
   8   1  17      491.37      534.46     88.71 o 
   9   1  17      206.83      231.65     49.90 o 
 -11   2  17        8.80        0.00     31.46 o 
 -10   2  17        2.88        0.00     24.73 o 
  -9   2  17      467.77      406.24     49.83 o 
  -8   2  17       57.50      101.59     33.91 o 
  -7   2  17        2.66       21.45     28.42 o 
  -6   2  17        0.71        6.14     21.68 o 
  -5   2  17      204.04      208.49     37.72 o 
  -4   2  17       74.33       90.67     29.11 o 
  -3   2  17        0.22        7.82     22.57 o 
  -2   2  17      190.56      186.23     59.59 o 
  -1   2  17     1443.29     1533.19     58.89 o 
   0   2  17      206.72      219.02     29.48 o 
   1   2  17       39.66       22.81     19.18 o 
   2   2  17        4.15        0.00     26.42 o 
   3   2  17      389.25      457.26     30.58 o 
   4   2  17      118.67      134.09     21.28 o 
   5   2  17       25.83       18.43     20.14 o 
   6   2  17       25.85       47.40     21.04 o 
   7   2  17      397.73      365.93     37.20 o 
   8   2  17      139.92      166.73     42.53 o 
   9   2  17        0.31        0.00     21.50 o 
 -10   3  17       41.72        5.93     29.39 o 
  -9   3  17       96.43      102.60     35.42 o 
  -8   3  17      172.68      164.18     34.82 o 
  -7   3  17        2.94       32.11     35.16 o 
  -6   3  17        4.96       10.72     24.86 o 
  -5   3  17      299.70      296.69     49.99 o 
  -4   3  17      138.52      162.14     44.51 o 
  -3   3  17      151.96      208.14     64.21 o 
  -2   3  17       20.30       38.53     20.05 o 
  -1   3  17      258.61      349.53     33.91 o 
   0   3  17      212.20      321.91     32.91 o 
   1   3  17       72.81      122.36     24.99 o 
   2   3  17       18.82        0.00     36.90 o 
   3   3  17      302.10      354.51     45.58 o 
   4   3  17       15.59       10.71     26.36 o 
   5   3  17       58.35       52.05     21.81 o 
   6   3  17        1.32       21.83     20.72 o 
   7   3  17      118.09       79.86     25.46 o 
   8   3  17       36.77       46.18     24.81 o 
   9   3  17       22.55        0.00     29.61 o 
 -10   4  17       60.33       16.91     29.71 o 
  -9   4  17      189.60      167.19     31.01 o 
  -8   4  17       69.21       66.60     24.42 o 
  -7   4  17      111.49       85.64     24.39 o 
  -6   4  17       54.03       22.57     20.92 o 
  -5   4  17      174.42      180.59     29.19 o 
  -4   4  17        1.49       27.68     22.57 o 
  -3   4  17      103.21      174.66     28.00 o 
  -2   4  17       61.98       60.82     22.79 o 
  -1   4  17      396.48      430.92     47.52 o 
   0   4  17       13.78        3.53     34.66 o 
   1   4  17       84.87      110.77     31.55 o 
   2   4  17       24.97       62.95     29.89 o 
   3   4  17        8.89       28.49     26.57 o 
   4   4  17       46.25       46.30     45.01 o 
   5   4  17      219.77      173.51     37.56 o 
   6   4  17       39.49       38.33     32.04 o 
   7   4  17      189.62      258.70     46.24 o 
   8   4  17       32.99       28.77     31.09 o 
  -9   5  17      161.42      243.18     43.04 o 
  -8   5  17      742.28      716.34     69.40 o 
  -7   5  17        8.70       15.13     25.58 o 
  -6   5  17       76.58       24.08     34.46 o 
  -5   5  17       20.27       19.07     25.65 o 
  -4   5  17      466.27      333.29     87.02 o 
  -3   5  17        4.01        0.00     25.12 o 
  -2   5  17      257.64      463.96     50.42 o 
  -1   5  17      155.43      189.08     49.99 o 
   0   5  17      570.23      537.10     76.80 o 
   1   5  17       37.60       84.82     31.69 o 
   2   5  17      262.67      321.44     46.17 o 
   3   5  17      244.11      233.02     43.21 o 
   4   5  17      300.79      346.35     49.77 o 
   5   5  17        4.24        0.69     33.41 o 
   6   5  17      192.55      233.05     44.33 o 
   7   5  17       95.41       92.31     37.15 o 
  -8   6  17      251.85      272.50     63.08 o 
  -7   6  17       20.32       40.05     40.02 o 
  -6   6  17      362.87      374.92     38.62 o 
  -5   6  17      142.39      158.58     38.67 o 
  -4   6  17      695.99      660.26     91.26 o 
  -3   6  17       31.75       58.44     30.78 o 
  -2   6  17      583.60      642.86     83.90 o 
  -1   6  17      610.75      669.60     58.68 o 
   0   6  17      804.32      758.49     87.27 o 
   1   6  17        6.45       39.88     27.97 o 
   2   6  17      198.73      242.31     96.12 o 
   3   6  17      144.75      164.89     40.11 o 
   4   6  17      151.07      182.48     51.11 o 
   5   6  17        7.50        0.00     25.11 o 
   6   6  17      319.39      210.15     54.61 o 
  -6   7  17       25.99       42.43     24.66 o 
  -5   7  17      540.15      576.23     70.81 o 
  -4   7  17        0.54        0.00     26.91 o 
  -3   7  17        1.71        6.31     27.11 o 
  -2   7  17       46.15        8.56     35.16 o 
  -1   7  17      836.04      881.13     79.66 o 
   0   7  17      117.85      147.39     48.25 o 
   1   7  17       13.30        0.00     25.28 o 
   2   7  17        0.55        8.53     34.16 o 
   3   7  17      485.01      443.36     54.38 o 
   4   7  17        1.29       20.03     30.94 o 
  -3   8  17       12.25       12.69     29.74 o 
  -2   8  17       32.80       49.94     72.56 o 
  -1   8  17       90.67       82.36     47.50 o 
   0   8  17       86.61      154.52     52.61 o 
   1   8  17        0.09        0.00     30.05 o 
 -10   0  18      251.38      273.03     71.56 o 
  -8   0  18     1099.39      811.60     92.51 o 
  -6   0  18      386.36      430.11     68.32 o 
  -4   0  18      786.43      801.13     86.77 o 
  -2   0  18      509.89      482.47     70.06 o 
   0   0  18      978.53     1291.09     97.74 o 
   2   0  18      122.84      156.54     43.14 o 
   4   0  18     1505.40     1657.95     77.17 o 
   6   0  18       90.13       86.89     30.42 o 
   8   0  18      395.91      502.28     75.18 o 
 -10   1  18       54.69       56.79     34.72 o 
  -9   1  18       77.16       28.00     30.58 o 
  -8   1  18       79.87      121.42     34.61 o 
  -7   1  18      757.77      677.28     59.23 o 
  -6   1  18       56.17       50.43     29.27 o 
  -5   1  18        1.13        0.00     24.18 o 
  -4   1  18      245.12      214.87     38.24 o 
  -3   1  18     1024.70     1167.95     70.79 o 
  -2   1  18      157.26      156.77     71.44 o 
  -1   1  18       56.53       15.75     23.17 o 
   0   1  18      268.35      278.39     40.79 o 
   1   1  18      943.71     1065.13     52.02 o 
   2   1  18        3.87        0.00     18.77 o 
   3   1  18        0.05        0.00     14.79 o 
   4   1  18       69.65       60.82     19.17 o 
   5   1  18     1185.85     1180.80     47.49 o 
   6   1  18       10.50       35.15     18.28 o 
   7   1  18        0.79        4.56     22.94 o 
   8   1  18      102.48      134.81     28.68 o 
 -10   2  18      138.51      145.36     57.10 o 
  -9   2  18        0.08       22.17     27.50 o 
  -8   2  18      349.25      398.19     51.17 o 
  -7   2  18       20.49       32.91     28.74 o 
  -6   2  18       65.81       77.88     36.78 o 
  -5   2  18       17.62       74.63     28.82 o 
  -4   2  18       65.85       15.75     23.79 o 
  -3   2  18      121.14      181.46     35.93 o 
  -2   2  18      702.92      613.16     52.57 o 
  -1   2  18      153.94      141.13     33.13 o 
   0   2  18       69.37       76.78     23.97 o 
   1   2  18       45.56       55.36     21.78 o 
   2   2  18      152.93      159.98     32.36 o 
   3   2  18        6.56       14.15     20.19 o 
   4   2  18      133.40       87.14     19.80 o 
   5   2  18        6.86        9.98     19.89 o 
   6   2  18      124.00      126.59     27.12 o 
   7   2  18        4.86       15.30     20.98 o 
   8   2  18      136.69      130.10     29.30 o 
  -9   3  18        1.85       15.52     31.79 o 
  -8   3  18       11.61        4.28     25.75 o 
  -7   3  18      497.85      474.17     51.28 o 
  -6   3  18      148.91      184.35     37.63 o 
  -5   3  18       17.36       15.75     65.70 o 
  -4   3  18        5.27       13.72     23.43 o 
  -3   3  18     1131.37     1123.25     71.81 o 
  -2   3  18       81.99      124.09     30.93 o 
  -1   3  18        0.15        0.00     18.56 o 
   0   3  18       11.35       27.69     20.12 o 
   1   3  18      916.39      944.17     70.06 o 
   2   3  18       11.43        7.18     25.28 o 
   3   3  18       48.10       50.89     28.09 o 
   4   3  18        8.81       28.17     29.57 o 
   5   3  18      596.39      602.64     65.83 o 
   6   3  18       36.12       60.51     25.17 o 
   7   3  18       26.73       73.47     26.72 o 
  -9   4  18       20.33       22.90     43.14 o 
  -8   4  18      151.37      142.95     38.50 o 
  -7   4  18      389.49      452.03     51.90 o 
  -6   4  18      285.39      195.97     39.75 o 
  -5   4  18      170.95      207.86     38.79 o 
  -4   4  18      341.88      407.70     46.66 o 
  -3   4  18      746.97      997.48     66.20 o 
  -2   4  18      671.10      701.55    159.20 o 
  -1   4  18      128.38      107.44     37.53 o 
   0   4  18      810.13      882.55     64.00 o 
   1   4  18      470.94      525.83     53.78 o 
   2   4  18      199.28      201.59     57.97 o 
   3   4  18       20.54       46.76     31.54 o 
   4   4  18      451.19      467.60     76.80 o 
   5   4  18      190.12      117.26     97.37 o 
   6   4  18      352.96      273.29     47.25 o 
   7   4  18       50.37       51.55     41.02 o 
  -8   5  18      197.31      254.17     49.27 o 
  -7   5  18       51.28       53.23     24.87 o 
  -6   5  18       38.13        8.98     32.91 o 
  -5   5  18        0.95       34.66     42.14 o 
  -4   5  18      227.96      282.50     64.33 o 
  -3   5  18      233.70      266.60     43.59 o 
  -2   5  18        3.36       13.85     27.69 o 
  -1   5  18       49.26        0.00     58.35 o 
   0   5  18      358.38      456.37     89.26 o 
   1   5  18      187.68      133.26     36.48 o 
   2   5  18       19.08       31.50     34.41 o 
   3   5  18      103.94       56.01     38.02 o 
   4   5  18      267.15      285.37     47.09 o 
   5   5  18      280.68      241.27     48.05 o 
   6   5  18       27.97        0.00     42.01 o 
  -6   6  18       11.16       25.93     43.39 o 
  -5   6  18       40.13       25.76     29.00 o 
  -4   6  18       70.48       65.39     58.22 o 
  -3   6  18      311.43      292.17     46.18 o 
  -2   6  18       12.30       10.29     25.27 o 
  -1   6  18        4.57        0.00     26.60 o 
   0   6  18      285.82      260.44     45.83 o 
   1   6  18      272.58      268.16     45.34 o 
   2   6  18        2.94        0.00     34.04 o 
   3   6  18        0.22       12.72     30.67 o 
   4   6  18       62.31        0.00     32.54 o 
  -4   7  18      239.19      269.67     74.18 o 
  -3   7  18      365.96      397.37     53.77 o 
  -2   7  18      155.99      148.11     55.73 o 
  -1   7  18      158.14      157.89    126.79 o 
   0   7  18      404.12      559.13     59.75 o 
   1   7  18       44.95       66.10     34.12 o 
   2   7  18      122.28      141.00     70.69 o 
  -9   0  19      414.41      277.77     65.58 o 
  -7   0  19        2.95       14.71     36.15 o 
  -5   0  19      510.81      586.95     80.79 o 
  -3   0  19       69.97       38.90     41.14 o 
  -1   0  19     1063.66     1245.46    104.22 o 
   1   0  19       47.52       17.45     33.16 o 
   3   0  19      662.08      742.97     55.63 o 
   5   0  19        0.22       15.82     46.25 o 
   7   0  19      473.24      444.83     50.07 o 
  -9   1  19        3.16       22.81     29.87 o 
  -8   1  19      106.41       98.00     35.78 o 
  -7   1  19      196.25      209.90     56.35 o 
  -6   1  19      374.47      342.15     48.22 o 
  -5   1  19        0.97        0.00     43.26 o 
  -4   1  19       22.26        0.00     50.49 o 
  -3   1  19      428.00      402.24    120.93 o 
  -2   1  19     2220.17     2109.35     92.21 o 
  -1   1  19      146.21      158.58     36.93 o 
   0   1  19        4.27        0.00     20.20 o 
   1   1  19      242.58      255.75     41.60 o 
   2   1  19      608.77      700.74     52.62 o 
   3   1  19       14.79       44.86     34.27 o 
   4   1  19        4.56       34.14     18.21 o 
   5   1  19      183.20      145.62     24.38 o 
   6   1  19      654.80      647.41     50.51 o 
   7   1  19       21.50       52.65     25.27 o 
  -9   2  19      505.83      364.54    107.09 o 
  -8   2  19        1.85       14.48     28.50 o 
  -7   2  19      493.16      504.64     55.79 o 
  -6   2  19      135.29       99.92     33.71 o 
  -5   2  19      660.94      710.53     61.01 o 
  -4   2  19       14.78       25.58     27.40 o 
  -3   2  19      934.75      779.15     61.42 o 
  -2   2  19       42.38       18.37     25.75 o 
  -1   2  19     1388.74     1528.16     78.62 o 
   0   2  19       26.38        2.44     28.80 o 
   1   2  19      832.99      696.68     45.83 o 
   2   2  19      185.97      198.96     30.55 o 
   3   2  19       79.67      121.92     27.54 o 
   4   2  19        7.84        0.00     26.97 o 
   5   2  19      693.77      690.99     46.83 o 
   6   2  19       42.53       30.59     41.12 o 
   7   2  19      217.58      192.83     31.99 o 
  -8   3  19       76.18       10.93     30.58 o 
  -7   3  19      100.74      103.43     35.45 o 
  -6   3  19      110.29       98.13     32.17 o 
  -5   3  19       87.96       69.60     31.72 o 
  -4   3  19       86.99       58.68     31.02 o 
  -3   3  19      545.89      502.21     52.21 o 
  -2   3  19      532.74      526.16     52.14 o 
  -1   3  19      153.74      143.84     67.45 o 
   0   3  19      119.48      145.39     37.75 o 
   1   3  19      393.36      508.64     53.15 o 
   2   3  19      192.28      217.13     39.89 o 
   3   3  19      195.05      158.18     38.51 o 
   4   3  19       24.50        6.82     27.68 o 
   5   3  19       11.59       43.34     30.88 o 
   6   3  19      340.31      361.89     82.41 o 
  -7   4  19        1.85       32.04     28.01 o 
  -6   4  19      238.76      291.44     46.35 o 
  -5   4  19       77.99       64.72     32.88 o 
  -4   4  19       93.56      125.32     34.22 o 
  -3   4  19        2.61        0.00     29.42 o 
  -2   4  19      111.98      111.46     49.37 o 
  -1   4  19      414.92      560.85     63.83 o 
   0   4  19       65.31        5.26     30.24 o 
   1   4  19        2.83        0.00     25.63 o 
   2   4  19      236.95      337.29     48.84 o 
   3   4  19      140.07      114.90     35.62 o 
   4   4  19      164.43      198.99     59.09 o 
   5   4  19       19.89       20.05     29.37 o 
  -6   5  19      305.02      377.50     76.05 o 
  -5   5  19      144.36      167.56     56.85 o 
  -4   5  19       23.64       64.83     45.38 o 
  -3   5  19      204.67      167.92     40.20 o 
  -2   5  19      227.24      348.52     49.35 o 
  -1   5  19      249.88      233.49     42.90 o 
   0   5  19       77.11       59.69     30.43 o 
   1   5  19       53.57       69.16     33.07 o 
   2   5  19      101.62      106.93     35.43 o 
   3   5  19      163.49      132.71     52.24 o 
   4   5  19        7.94        1.56     28.54 o 
  -4   6  19       46.66       14.96     43.14 o 
  -3   6  19       69.44       29.56     33.03 o 
  -2   6  19      676.51      758.51     67.34 o 
  -1   6  19      189.49      134.66     70.44 o 
   0   6  19       52.60       40.45     32.71 o 
   1   6  19       82.04       70.84     36.60 o 
   2   6  19      254.95      267.00     48.03 o 
  -8   0  20      756.92      648.54     91.01 o 
  -6   0  20        9.87        0.00     34.16 o 
  -4   0  20      266.69      248.09     59.34 o 
  -2   0  20      477.50      276.52     59.84 o 
   0   0  20      316.52      328.63     65.33 o 
   2   0  20       81.18      111.21     46.38 o 
   4   0  20      559.09      617.36     54.65 o 
  -8   1  20        0.54       49.21     48.00 o 
  -7   1  20      297.78      295.40     47.96 o 
  -6   1  20       28.18        0.00     29.80 o 
  -5   1  20       24.87       21.66     28.89 o 
  -4   1  20        0.45       42.32     31.36 o 
  -3   1  20      421.33      494.92    117.81 o 
  -2   1  20       14.38       67.12     29.52 o 
  -1   1  20      207.27      214.71     41.57 o 
   0   1  20        0.23       15.66     27.54 o 
   1   1  20      443.46      400.00     49.31 o 
   2   1  20       33.65        2.00     26.24 o 
   3   1  20       87.74      122.07     28.82 o 
   4   1  20        2.59       43.37     23.06 o 
   5   1  20      377.50      529.23     43.37 o 
  -7   2  20      141.99      167.50     40.05 o 
  -6   2  20       52.00       81.81     34.78 o 
  -5   2  20        0.62        0.00     25.57 o 
  -4   2  20      347.76      327.34     48.25 o 
  -3   2  20      465.05      384.42     49.10 o 
  -2   2  20      186.41      169.86     38.06 o 
  -1   2  20       68.69      100.86     36.10 o 
   0   2  20      718.19      860.32    100.24 o 
   1   2  20      192.97      204.69     62.21 o 
   2   2  20       95.04       82.18     26.04 o 
   3   2  20        0.24       18.17     31.04 o 
   4   2  20      789.83      771.49     64.54 o 
   5   2  20      122.93      115.95     34.44 o 
  -7   3  20       32.87       28.31     91.88 o 
  -6   3  20      105.21      113.00     48.87 o 
  -5   3  20      282.35      225.64     43.67 o 
  -4   3  20      109.62       95.21     33.69 o 
  -3   3  20      184.35      133.12     35.96 o 
  -2   3  20      233.32      205.74     41.44 o 
  -1   3  20      301.08      383.49     74.05 o 
   0   3  20      214.83      291.98     67.07 o 
   1   3  20       14.36       41.91     42.51 o 
   2   3  20       68.12       72.91     33.55 o 
   3   3  20      128.60      142.94     39.25 o 
   4   3  20      144.01      195.84     43.13 o 
  -5   4  20       82.94      114.89     35.64 o 
  -4   4  20      184.03      169.80     57.10 o 
  -3   4  20        0.62       37.15     42.89 o 
  -2   4  20        0.28        0.00     38.40 o 
  -1   4  20      106.61       91.76     50.37 o 
   0   4  20      216.44      184.23     43.37 o 
   1   4  20        0.47       12.47     28.86 o 
   2   4  20       28.53      101.40     44.01 o 
   3   4  20       75.50       67.44     35.88 o 
  -3   5  20      263.45      373.26     77.55 o 
  -2   5  20      101.83      121.43     52.61 o 
  -1   5  20      122.00       96.74     37.74 o 
   0   5  20      272.58      260.36     78.54 o 
   1   5  20      274.99      258.22     48.27 o 
  -5   0  21      625.31      493.69     82.78 o 
  -3   0  21      558.36      508.66     81.29 o 
  -1   0  21      621.08      696.91     90.51 o 
   1   0  21      373.35      511.15     77.79 o 
   3   0  21      419.55      629.09     83.03 o 
  -6   1  21       87.49       50.22     34.79 o 
  -5   1  21      153.71      132.63     37.79 o 
  -4   1  21       61.73       66.00     31.90 o 
  -3   1  21       34.29       16.24     29.88 o 
  -2   1  21      711.17      654.07     60.72 o 
  -1   1  21      493.69      580.39     60.03 o 
   0   1  21       25.58      120.79     35.07 o 
   1   1  21       43.02       19.53     29.23 o 
   2   1  21      196.69      128.52     34.67 o 
   3   1  21      157.96      130.29     69.32 o 
  -5   2  21        1.27        0.00     25.70 o 
  -4   2  21       23.80        5.72     38.02 o 
  -3   2  21      298.80      220.72     90.76 o 
  -2   2  21       63.12       77.17     34.64 o 
  -1   2  21        8.08        0.00     26.23 o 
   0   2  21       25.21       12.43     28.13 o 
   1   2  21       60.03      171.48     38.02 o 
   2   2  21       37.79       37.65     38.40 o 
   3   2  21       80.36       69.33     34.28 o 
  -4   3  21        0.47       38.52     30.93 o 
  -3   3  21       75.07        0.00     43.63 o 
  -2   3  21      932.06      920.82    103.48 o 
  -1   3  21        8.03        0.00     39.89 o 
   0   3  21        5.50       44.63     45.13 o 
   1   3  21       60.12       44.38     43.39 o 
   2   3  21      256.26      278.82    117.56 o 
  -2   0  22      452.62      481.73     81.53 o 
   0   0  22       16.15       45.88     50.12 o 
                                                 
